# Supplementary material for: Destabilization of EpCAM dimer is associated with increased susceptibility towards cleavage by TACE
Source: PeerJ. 2021 May 21;9:e11484. doi: 10.7717/peerj.11484 (PMC8142927; doi:10.7717/peerj.11484)
Supplement: Supplemental Information 2 — Network edges represent the frequency of inter-subunit inter-residue contact formation during the MD simulation of EpEX (PDB: 4MZV). [file peerj-09-11484-s002.csv]

name	weight
LYS 83.B (vdw) TYR 250.A	0.98
GLN 89.A (vdw) TYR 250.B	0.95
GLN 89.A (vdw) LEU 248.B	0.6725
GLN 89.A (vdw) ILE 249.B	0.4625
ARG 81.B (vdw) LEU 185.A	0.545
ARG 81.B (vdw) THR 192.A	0.65
ARG 81.B (vdw) TRP 143.A	0.325
ARG 81.B (vdw) ASP 194.A	1.0
ARG 81.B (vdw) ILE 145.A	0.775
LYS 83.A (vdw) TYR 250.B	0.97
LEU 88.B (vdw) VAL 124.A	0.6875
LEU 88.B (vdw) PHE 259.A	0.7875
LEU 88.B (vdw) PRO 257.A	0.59
LEU 88.B (vdw) TYR 251.A	1.0
LEU 88.B (vdw) TYR 250.A	0.84
ARG 80.A (vdw) VAL 190.B	0.5525
ARG 80.A (vdw) GLU 147.B	1.0
ARG 80.A (vdw) LYS 149.B	0.255
ARG 80.A (vdw) LEU 248.B	0.5
ARG 80.A (vdw) GLN 246.B	1.0
ASN 188.B (vdw) LEU 78.A	0.485
ASN 188.B (vdw) GLY 79.A	0.6775
LEU 78.A (vdw) VAL 190.B	0.6975
ALA 87.A (vdw) VAL 252.B	0.6075
ALA 87.A (vdw) TYR 251.B	0.6125
ALA 87.B (vdw) TYR 251.A	0.5625
ALA 87.B (vdw) VAL 252.A	0.5575
ALA 87.B (vdw) TYR 250.A	0.3025
ASN 91.A (vdw) LEU 248.B	0.2875
ASN 91.A (vdw) ASN 91.B	0.41
ASN 91.A (vdw) ASP 92.B	0.4025
GLU 147.B (vdw) LYS 83.A	1.0
ASP 253.A (vdw) LEU 88.B	0.2
GLY 86.B (vdw) PRO 257.A	0.7225
ARG 81.A (vdw) THR 192.B	0.8075
ARG 81.A (vdw) ILE 145.B	0.755
ARG 81.A (vdw) ASP 194.B	1.0
ARG 81.A (vdw) TRP 143.B	0.5125
ARG 80.B (vdw) GLU 147.A	1.0
ARG 80.B (vdw) LEU 248.A	0.57
ARG 80.B (vdw) VAL 190.A	0.7425
ARG 80.B (vdw) GLN 246.A	0.9975
ARG 80.B (vdw) LYS 149.A	0.5525
GLU 147.A (vdw) LYS 83.B	0.9975
ASN 90.B (vdw) VAL 124.A	0.635
ASN 90.B (vdw) TYR 251.A	0.2825
ASN 90.B (vdw) ASP 92.A	0.54
ASN 90.B (vdw) GLY 93.A	0.445
GLN 89.B (vdw) TYR 250.A	0.9375
GLN 89.B (vdw) ILE 249.A	0.7125
GLN 89.B (vdw) LEU 248.A	0.7775
GLY 86.A (vdw) PRO 257.B	0.6025
GLU 223.B (vdw) PRO 244.A	0.35
ASN 90.A (vdw) TYR 251.B	0.67
ASN 90.A (vdw) ILE 249.B	0.405
ASN 90.A (vdw) LEU 248.B	0.2275
ASN 90.A (vdw) VAL 124.B	0.4025
ASN 90.A (vdw) ASP 92.B	0.48
ASN 188.A (vdw) LEU 78.B	0.6
ASN 188.A (vdw) GLY 79.B	0.6525
LEU 78.B (vdw) VAL 190.A	0.665
GLY 79.B (vdw) VAL 190.A	0.7475
GLN 246.A (vdw) SER 76.B	0.4125
GLN 246.A (vdw) GLN 74.B	0.34
GLN 246.A (vdw) GLU 72.B	0.6925
GLN 246.A (vdw) MET 73.B	0.5625
ASN 91.B (vdw) LEU 248.A	0.445
ASN 91.B (vdw) ASP 92.A	0.465
GLY 79.A (vdw) VAL 190.B	0.8125
GLY 75.A (vdw) LYS 149.B	0.255
PRO 84.A (vdw) VAL 252.B	0.4975
PRO 84.A (vdw) TRP 143.B	0.8125
ARG 125.B (vdw) LEU 88.A	0.6575
ASN 120.A (vdw) LEU 88.B	0.3575
LEU 88.A (vdw) TYR 250.B	0.9475
LEU 88.A (vdw) PRO 257.B	0.695
LEU 88.A (vdw) VAL 124.B	0.7375
LEU 88.A (vdw) PHE 259.B	0.7375
LEU 88.A (vdw) TYR 251.B	1.0
ARG 125.A (vdw) LEU 88.B	0.595
ILE 145.A (vdw) LYS 83.B	0.245
ILE 145.A (vdw) PRO 84.B	0.355
GLN 246.B (vdw) MET 73.A	0.5675
GLN 246.B (vdw) GLN 74.A	0.95
GLN 246.B (vdw) GLY 75.A	0.2375
GLN 246.B (vdw) SER 76.A	0.78
GLN 246.B (vdw) GLU 72.A	0.96
PRO 84.B (vdw) TRP 143.A	0.8475
PRO 84.B (vdw) VAL 252.A	0.535
ILE 145.B (vdw) PRO 84.A	0.29
ILE 145.B (vdw) LYS 83.A	0.3525
ASP 92.A (vdw) ASP 92.B	0.23
GLU 187.A (vdw) GLY 79.B	0.79
GLU 187.B (vdw) GLY 79.A	0.7025
GLY 245.B (vdw) LEU 94.A	0.3275
