# Supplementary material for: Destabilization of EpCAM dimer is associated with increased susceptibility towards cleavage by TACE
Source: PeerJ. 2021 May 21;9:e11484. doi: 10.7717/peerj.11484 (PMC8142927; doi:10.7717/peerj.11484)
Supplement: Supplemental Information 3 — The table contains distances (in Å) vs time (in ns) during the initial 0.5 ns of the MD simulation. [file peerj-09-11484-s003.csv]

time [ns]	frame number	distance [Å]	distance [Å]	distance [Å]	distance [Å]	distance [Å]	distance [Å]
		LEU 88.A CG <-> TYR 251.B CZ	LEU 88.B CG <-> TYR 251.A CZ	LYS 83.A CG <-> GLU 147.B CD	LYS 83.B CG <-> GLU 147.A CD	PRO 84.A CG <-> TRP 143.B CZ3	PRO 84.B CG <-> TRP 143.A CZ3
0.0005	1	8.419	8.417	6.307	6.262	3.668	3.64
0.001	2	8.588	8.498	6.368	6.372	3.677	3.692
0.0015	3	8.706	8.518	6.414	6.604	3.669	3.699
0.002	4	8.78	8.473	6.45	6.629	3.655	3.694
0.0025	5	9.011	8.11	6.624	6.549	3.597	3.608
0.003	6	8.915	8.222	6.746	6.606	3.687	3.81
0.0035	7	8.354	8.314	6.265	6.849	4.028	3.783
0.004	8	8.792	8.542	6.627	6.659	3.616	3.436
0.0045	9	8.669	7.901	6.055	6.621	3.711	3.68
0.005	10	8.806	8.754	5.993	6.033	3.632	4.365
0.0055	11	9.001	8.427	6.187	6.01	3.718	3.702
0.006	12	8.973	8.463	6.029	6.143	4.076	3.827
0.0065	13	8.205	8.476	5.808	6.311	4.25	3.545
0.007	14	8.849	8.327	6.156	6.047	3.54	3.737
0.0075	15	8.728	8.5	6.121	5.717	3.52	3.95
0.008	16	8.835	8.685	6.279	6.281	3.956	3.621
0.0085	17	8.793	8.584	6.041	6.086	3.673	3.587
0.009	18	8.406	8.526	5.953	6.192	3.757	3.64
0.0095	19	8.034	8.799	5.741	5.908	4.17	3.658
0.01	20	7.739	8.172	6.125	5.838	3.842	3.744
0.0105	21	7.904	8.253	6.281	5.691	3.938	3.764
0.011	22	7.406	8.885	5.876	6.076	4.095	3.94
0.0115	23	8.106	8.375	6.112	6.443	3.664	3.868
0.012	24	7.457	8.449	6.022	6.148	3.811	3.702
0.0125	25	8.825	8.689	6.278	6.342	4.195	3.57
0.013	26	7.794	8.496	6.192	6.135	3.605	3.687
0.0135	27	8.594	8.541	6.269	6.504	3.562	3.954
0.014	28	7.935	8.287	6.052	6.368	3.311	3.765
0.0145	29	8.485	8.227	5.961	6.506	3.713	3.635
0.015	30	7.834	8.305	6.115	5.85	3.603	3.773
0.0155	31	7.849	8.573	5.982	5.871	3.744	3.688
0.016	32	7.991	8.46	5.927	6.219	3.576	4.14
0.0165	33	7.912	8.562	6.006	6.105	3.818	4.859
0.017	34	8.467	8.926	5.851	6.331	4.64	3.731
0.0175	35	8.025	8.119	5.976	6.22	4.587	3.612
0.018	36	8.179	8.114	5.797	6.347	4.013	3.901
0.0185	37	7.812	9.107	5.986	6.202	4.606	3.791
0.019	38	8.35	8.921	5.878	6.444	3.964	3.529
0.0195	39	7.653	8.873	6.007	5.952	3.913	3.754
0.02	40	7.775	8.463	6.461	5.865	3.826	3.779
0.0205	41	8.233	8.99	6.326	6.04	4.028	3.648
0.021	42	7.84	9.418	5.843	6.265	3.994	3.531
0.0215	43	8.328	8.241	6.042	5.906	3.849	4.393
0.022	44	8.497	8.945	5.853	5.896	4.255	3.895
0.0225	45	8.026	8.745	5.93	5.606	3.873	3.969
0.023	46	8.167	8.813	5.97	6.346	3.881	3.267
0.0235	47	8.333	8.74	6.03	6.056	3.734	3.793
0.024	48	8.209	8.514	6.108	5.929	4.74	3.809
0.0245	49	8.331	8.8	6.263	6.129	3.835	4.208
0.025	50	7.96	8.494	6.086	6.003	4.482	3.896
0.0255	51	8.326	8.715	6.267	6.43	3.908	3.871
0.026	52	7.803	8.651	6.222	6.13	4.119	3.751
0.0265	53	8.707	8.321	6.292	6.337	4.253	3.779
0.027	54	8.234	8.218	6.211	6.046	3.647	4.268
0.0275	55	8.588	8.917	6.174	6.23	3.63	4.572
0.028	56	7.846	8.664	6.225	6.511	4.019	3.595
0.0285	57	8.696	8.455	6.278	5.878	3.855	3.878
0.029	58	8.046	8.952	5.977	6.089	3.682	3.629
0.0295	59	8.306	8.698	6.11	6.182	4.282	3.786
0.03	60	8.277	8.689	6.086	6.093	4.011	3.947
0.0305	61	8.174	8.428	5.951	5.958	3.561	3.659
0.031	62	7.851	8.21	5.944	6.192	4.075	3.909
0.0315	63	8.196	8.562	6.061	6.295	3.777	3.914
0.032	64	8.232	8.597	6.133	6.348	4.045	3.734
0.0325	65	8.005	8.684	5.915	6.059	3.843	3.593
0.033	66	8.388	8.684	6.244	6.239	3.702	3.722
0.0335	67	7.511	8.968	6.106	6.003	3.631	4.096
0.034	68	7.636	8.509	6.259	6.259	3.612	3.993
0.0345	69	7.83	8.419	6.15	6.485	3.82	3.849
0.035	70	7.826	8.745	6.184	6.504	3.584	4.432
0.0355	71	8.003	8.999	6.318	6.593	3.667	4.111
0.036	72	8.487	8.751	6.332	5.915	3.749	3.843
0.0365	73	8.016	9.223	6.067	6.348	3.721	3.728
0.037	74	8.391	8.758	6.081	6.128	4.085	3.879
0.0375	75	7.736	8.668	6.093	6.415	3.591	4.025
0.038	76	8.283	9.102	6.378	6.042	4.009	3.724
0.0385	77	7.448	8.597	6.246	6.282	3.845	3.598
0.039	78	7.985	9.038	6.319	6.027	3.366	3.743
0.0395	79	8.509	8.904	6.242	6.316	3.641	3.991
0.04	80	8.004	8.812	6.046	6.553	4.193	3.772
0.0405	81	8.391	9.174	5.979	6.04	3.856	4.004
0.041	82	8.564	8.453	6.103	6.306	3.571	4.178
0.0415	83	7.949	8.949	5.92	6.263	3.628	3.628
0.042	84	8.314	8.604	6.026	6.053	3.756	3.879
0.0425	85	7.633	8.287	6.415	6.773	3.734	4.257
0.043	86	8.478	9.305	6.251	6.151	3.383	3.777
0.0435	87	7.892	8.603	6.118	6.214	3.709	3.667
0.044	88	7.662	9.164	6.151	6.014	3.67	4.019
0.0445	89	8.179	9.104	6.189	6.086	3.57	3.666
0.045	90	8.234	9.193	5.905	6.107	4.028	3.79
0.0455	91	8.237	9.337	6.333	6.385	4.339	4.255
0.046	92	7.473	8.506	6.441	5.849	4.286	4.039
0.0465	93	8.569	8.83	5.882	5.953	4.108	3.86
0.047	94	7.962	9.322	5.962	5.972	3.976	4.021
0.0475	95	8.432	9.116	6.21	5.8	3.794	3.834
0.048	96	8.087	8.392	5.966	6.496	4.133	3.513
0.0485	97	8.178	8.749	6.11	6.057	4.725	3.861
0.049	98	8.449	8.972	6.401	5.888	3.704	3.731
0.0495	99	7.527	8.76	6.028	6.456	3.702	3.453
0.05	100	7.739	8.464	6.369	6.144	4.305	3.636
0.0505	101	8.146	9.25	5.988	5.962	4.36	4.062
0.051	102	7.738	8.773	6.176	6.179	3.702	3.754
0.0515	103	8.262	9.212	6.387	5.935	3.788	3.836
0.052	104	7.747	8.838	6.354	6.213	3.634	3.872
0.0525	105	8.198	8.906	6.128	5.707	3.811	3.72
0.053	106	7.871	8.744	6.043	6.387	3.972	3.766
0.0535	107	7.916	8.376	6	6.049	3.803	3.804
0.054	108	7.38	8.519	6.144	6.321	3.996	3.903
0.0545	109	7.35	8.597	6.309	5.88	3.523	3.754
0.055	110	8.055	9.425	6.111	5.946	3.67	3.926
0.0555	111	8.742	8.832	6.09	6.397	4.003	3.457
0.056	112	8.1	8.594	6.021	6.262	4.277	3.91
0.0565	113	8.582	8.86	6.403	5.799	4.098	4.737
0.057	114	7.643	8.587	6.406	6.56	3.918	4.08
0.0575	115	7.93	8.95	6.113	5.886	3.794	3.628
0.058	116	7.819	8.869	6.413	6.13	4.27	3.816
0.0585	117	8.167	8.991	6.168	6.151	3.823	3.699
0.059	118	7.54	8.841	6.01	6.173	3.439	3.667
0.0595	119	8.419	8.914	6.295	5.905	3.344	3.522
0.06	120	8.218	8.892	6.114	6.029	3.553	3.928
0.0605	121	7.751	8.363	6.183	5.898	3.443	3.842
0.061	122	8.444	9.053	6.284	6.345	3.482	3.883
0.0615	123	8.671	8.766	6.176	5.859	3.726	4.185
0.062	124	8.256	9.029	6.246	6.099	3.455	3.876
0.0625	125	7.712	8.311	6.385	6.383	4.047	3.781
0.063	126	8.142	8.483	5.932	6.036	3.814	3.564
0.0635	127	7.978	8.635	6.618	6.193	3.499	3.881
0.064	128	7.931	9.242	6.048	6.244	4.105	3.697
0.0645	129	8.427	8.86	6.307	6.235	3.691	3.75
0.065	130	8.215	8.652	6.058	6.012	3.896	3.539
0.0655	131	7.28	8.329	6.373	6.048	3.572	3.659
0.066	132	7.791	8.851	6.082	6.068	3.716	3.592
0.0665	133	8.214	9.084	6.081	5.842	3.733	3.542
0.067	134	8.094	8.657	6.377	6.264	4.078	3.753
0.0675	135	8.066	8.925	6.241	6.052	3.952	4.049
0.068	136	8.372	8.859	6.059	6.062	3.915	4.072
0.0685	137	7.979	8.02	6.31	6.44	3.362	3.693
0.069	138	7.723	9.269	6.108	6.361	3.798	3.677
0.0695	139	8.473	8.149	6.269	5.936	3.973	3.559
0.07	140	8.366	8.753	6.063	6.027	3.791	3.646
0.0705	141	7.957	9.402	6.342	6.088	4.036	3.904
0.071	142	8.32	8.945	6.27	6.25	4.006	3.516
0.0715	143	8.149	8.922	6.048	6.105	4.054	3.778
0.072	144	7.429	8.659	6.171	5.871	3.572	3.74
0.0725	145	8.694	8.715	6.031	6.381	3.657	3.845
0.073	146	8.37	9.125	5.859	6.219	3.724	3.867
0.0735	147	8.571	8.557	5.969	5.81	3.721	3.849
0.074	148	8.915	8.818	5.982	6.349	3.768	3.956
0.0745	149	7.971	8.491	5.883	6.161	3.763	4.164
0.075	150	8.775	9.198	6.028	6.114	4.19	4.826
0.0755	151	8.848	9.178	5.758	6.127	3.66	3.818
0.076	152	8.626	8.647	6.07	6.04	3.729	3.844
0.0765	153	8.759	8.665	5.964	6.126	3.62	4.249
0.077	154	8.552	8.264	5.821	6.144	3.574	3.767
0.0775	155	8.38	9.218	6.067	6.101	4.308	3.892
0.078	156	9.145	8.705	6.16	6.053	3.579	3.737
0.0785	157	8.857	8.452	6.213	5.933	3.946	3.641
0.079	158	8.538	9.056	6.082	6.364	3.953	3.571
0.0795	159	8.533	8.205	6.159	6.166	3.687	3.802
0.08	160	8.258	9.009	5.899	6.216	3.807	3.54
0.0805	161	8.36	9.044	6.024	6.038	3.863	4.001
0.081	162	8.578	9.247	5.96	6.208	3.51	3.7
0.0815	163	8.623	8.796	6.094	6.197	3.626	3.569
0.082	164	8.751	8.454	6.282	6.232	3.704	3.76
0.0825	165	8.636	9.021	6.097	5.745	4.122	3.586
0.083	166	8.326	8.382	6.013	6.732	3.757	3.926
0.0835	167	8.451	8.685	6.31	6.209	3.594	3.743
0.084	168	8.479	8.97	6.043	6.313	3.539	3.839
0.0845	169	8.223	8.756	6.343	6.394	3.755	3.668
0.085	170	7.712	8.981	6.02	6.572	3.617	4.053
0.0855	171	8.801	9.063	6.169	6.219	3.794	3.746
0.086	172	8.271	9.207	6.149	6.057	3.875	4.038
0.0865	173	8.377	8.86	5.968	6.229	3.841	3.911
0.087	174	8.424	9.084	6.074	6.167	3.887	3.875
0.0875	175	8.756	8.691	5.923	6.074	4.027	3.903
0.088	176	8.85	9.095	6.136	6.123	4.356	3.767
0.0885	177	8.462	9.378	6.162	6.194	4.439	3.482
0.089	178	8.731	8.47	6.007	6.294	3.864	3.69
0.0895	179	8.669	8.729	6.044	6.107	3.911	3.691
0.09	180	8.832	8.76	5.982	6.161	4.465	3.923
0.0905	181	8.173	8.148	6.032	6.074	3.637	3.505
0.091	182	8.895	8.713	6.135	6.357	3.947	3.615
0.0915	183	8.445	8.695	6.21	6.139	3.647	3.607
0.092	184	8.77	8.596	6.1	6.351	3.779	3.841
0.0925	185	8.907	8.815	5.927	6.278	3.919	3.691
0.093	186	8.576	9.077	6.477	6.033	3.557	3.498
0.0935	187	8.628	9.356	6.381	5.948	3.778	3.481
0.094	188	8.572	9.293	6.07	6.053	3.563	3.716
0.0945	189	8.285	9.074	6.347	6.009	3.83	3.722
0.095	190	8.391	9.113	6.169	5.816	3.938	4.177
0.0955	191	8.582	9.473	6.04	6.268	3.68	3.596
0.096	192	8.455	8.887	6.083	5.968	3.827	3.427
0.0965	193	8.984	8.849	6.078	6.469	3.512	3.644
0.097	194	8.03	8.824	6.107	5.837	4.274	3.545
0.0975	195	8.486	9.42	5.779	6.168	4.244	3.531
0.098	196	8.256	8.657	5.942	5.699	4.154	3.737
0.0985	197	8.908	9.285	6.085	6.164	3.528	3.751
0.099	198	8.697	9.266	5.954	6.245	3.898	3.565
0.0995	199	8.773	9.125	6.275	6.301	3.864	3.766
0.1	200	8.295	9.017	6.27	6.313	3.919	3.54
0.1005	201	8.434	9.067	6.032	6.255	3.63	3.794
0.101	202	7.918	8.859	6.15	6.335	3.995	3.771
0.1015	203	9.237	8.979	6.082	6.379	3.73	4.066
0.102	204	8.104	9.22	6.014	6.103	3.538	3.781
0.1025	205	8.207	9.429	6.106	6.335	3.494	3.918
0.103	206	8.05	9.051	6.37	6.191	3.373	3.654
0.1035	207	8.297	9.282	6.163	6.383	3.856	3.707
0.104	208	8.509	9.452	5.939	6.235	3.703	3.776
0.1045	209	8.404	8.714	5.931	6.179	3.382	4.196
0.105	210	8.376	9.145	6.14	6.339	3.906	4.1
0.1055	211	8.895	9.919	5.89	6.416	4.055	3.879
0.106	212	8.676	8.67	6.242	6.168	4.13	3.811
0.1065	213	8.557	9.372	5.959	6.627	3.864	4.318
0.107	214	8.399	9.607	6.24	6.056	3.497	4.226
0.1075	215	8.505	8.772	6.493	6.062	3.578	4.066
0.108	216	8.754	9.608	6.182	6.482	3.47	4.066
0.1085	217	8.233	9.105	6.549	6.24	4.139	3.49
0.109	218	8.185	9.129	6.083	6.012	3.404	4.008
0.1095	219	8.248	9.218	5.933	6.643	3.719	4.163
0.11	220	8.935	9.069	6.238	5.766	3.66	3.902
0.1105	221	8.81	8.98	6.111	6.108	3.766	3.611
0.111	222	9.013	8.345	6.139	5.852	4.412	3.949
0.1115	223	9.121	9.3	6.029	6.358	3.662	3.824
0.112	224	8.279	8.19	6.051	6.044	3.765	3.992
0.1125	225	8.734	8.228	5.917	5.955	4.193	4.024
0.113	226	8.628	8.674	6.085	5.984	3.727	3.818
0.1135	227	8.558	8.998	5.876	5.982	3.551	3.999
0.114	228	8.949	9.4	5.896	5.9	3.82	3.829
0.1145	229	8.796	8.665	5.992	6.241	3.562	3.804
0.115	230	8.608	8.543	6.013	6.272	3.636	3.883
0.1155	231	8.487	8.615	5.847	6.067	3.762	3.6
0.116	232	8.789	8.819	5.926	6.007	3.706	3.925
0.1165	233	8.189	9.21	5.924	5.836	3.581	3.867
0.117	234	8.545	8.867	5.978	6.124	4.047	3.506
0.1175	235	8.576	9.412	5.534	6.5	3.231	3.751
0.118	236	8.535	9.064	5.876	6.334	3.793	3.671
0.1185	237	9.176	8.999	5.9	6.341	3.604	3.899
0.119	238	8.415	8.988	5.946	6.281	3.634	3.744
0.1195	239	8.763	8.738	6.019	6.354	3.445	4.084
0.12	240	8.882	8.475	5.775	6.113	3.876	3.876
0.1205	241	8.981	8.594	5.868	6.205	3.287	3.76
0.121	242	8.505	8.662	5.801	6.585	3.759	3.732
0.1215	243	8.401	8.624	6.137	6.192	3.865	3.915
0.122	244	9.204	8.728	5.965	6.281	3.269	3.598
0.1225	245	8.532	8.954	5.744	6.056	3.393	4.077
0.123	246	8.831	9.044	6.297	6.144	3.878	3.614
0.1235	247	8.754	9.263	5.908	6.345	3.997	3.755
0.124	248	9.07	8.762	5.922	6.42	3.507	4.587
0.1245	249	8.59	8.919	5.893	6.345	3.533	3.641
0.125	250	8.601	8.267	6.359	5.955	3.575	3.723
0.1255	251	8.37	9.074	5.998	5.987	3.843	3.88
0.126	252	9.047	8.974	5.951	6.494	3.404	3.849
0.1265	253	8.789	8.467	6.006	6.176	3.39	3.828
0.127	254	9.055	8.577	6.061	5.743	3.673	3.627
0.1275	255	8.56	9.053	5.903	6.082	3.75	3.633
0.128	256	8.815	9.35	6.133	5.889	4.069	3.878
0.1285	257	8.816	9.148	6.318	6.063	3.877	3.82
0.129	258	8.391	9.055	6.11	6.004	3.799	3.825
0.1295	259	7.939	8.963	6.081	6.342	3.465	3.878
0.13	260	8.8	8.825	6.19	6.027	4.066	4.314
0.1305	261	8.357	9.341	5.676	6.137	4.063	4.146
0.131	262	8.506	8.711	6.112	6.089	3.785	4.035
0.1315	263	8.926	9.448	5.924	6.094	3.372	3.77
0.132	264	8.768	9.333	6.111	6.09	3.867	4.107
0.1325	265	8.454	9.648	6.545	6	3.64	3.579
0.133	266	9.202	9.076	6.079	6.011	3.629	3.519
0.1335	267	8.412	9.371	6.007	6.069	3.51	3.475
0.134	268	8.828	9.206	6.09	5.806	3.655	3.258
0.1345	269	8.553	9.183	6.047	6.196	4.131	3.515
0.135	270	8.131	9.097	6.039	6.397	3.522	3.612
0.1355	271	8.692	9.703	6.277	6.165	3.858	3.638
0.136	272	8.551	9.219	6.049	6.354	3.867	3.907
0.1365	273	8.745	9.352	6.079	6.302	3.911	3.661
0.137	274	8.613	9.321	6.171	5.813	3.927	3.518
0.1375	275	8.176	9.635	5.9	6.142	3.633	3.712
0.138	276	8.857	9.176	6.09	5.991	3.854	3.964
0.1385	277	8.715	9.376	6.265	5.954	3.624	3.763
0.139	278	9.045	9.454	6.381	6.188	4.149	3.816
0.1395	279	8.491	8.97	6.332	6	3.74	3.601
0.14	280	8.839	9.04	6.197	6.146	3.685	3.781
0.1405	281	8.161	9.55	5.972	6.279	3.772	3.553
0.141	282	8.806	9.005	5.862	6.249	3.811	3.574
0.1415	283	9.01	9.018	6.076	6.151	4.41	3.457
0.142	284	8.669	9.102	5.975	6.181	4.152	3.619
0.1425	285	9.183	9.443	5.896	6.071	3.788	3.762
0.143	286	8.504	9.404	5.923	6.294	3.892	3.878
0.1435	287	8.462	9.583	6.208	6.142	3.692	4.052
0.144	288	8.917	8.59	6.182	6.393	4.097	4.008
0.1445	289	9.022	9.464	6.152	6.275	3.724	3.647
0.145	290	9.057	9.072	5.867	5.886	3.841	3.813
0.1455	291	8.859	8.917	6.383	6.104	3.992	3.524
0.146	292	8.8	9.197	6.095	6.156	4.104	3.536
0.1465	293	9.086	9.065	6.12	6.006	3.948	4.238
0.147	294	9.105	9.337	6.084	6.546	4.099	3.504
0.1475	295	8.627	9.091	5.927	6.242	3.767	3.72
0.148	296	8.761	9.128	5.896	6.449	3.506	4.181
0.1485	297	9.062	8.914	6.282	6.318	3.658	3.584
0.149	298	9.16	8.96	6.265	6.114	4.084	3.48
0.1495	299	8.678	9.13	6.225	6.203	3.862	3.671
0.15	300	8.419	9.479	6.633	6.309	3.941	3.738
0.1505	301	9.249	8.438	5.935	5.818	3.511	3.866
0.151	302	8.813	9.196	6.747	5.936	3.613	3.23
0.1515	303	9.234	9.615	6.27	6.052	4.182	3.618
0.152	304	9.171	9.674	6.098	6.024	3.655	4.175
0.1525	305	8.881	9.352	5.971	5.893	4.059	3.633
0.153	306	8.463	9.103	6.241	5.979	3.796	3.607
0.1535	307	8.615	9.241	6.195	5.902	3.473	3.727
0.154	308	8.519	9.5	6.377	5.991	4.091	3.527
0.1545	309	9.002	9.541	6.368	6.054	3.883	3.646
0.155	310	8.518	9.532	6.064	5.903	3.733	3.548
0.1555	311	8.986	9.229	6.216	6.232	3.668	3.782
0.156	312	9.039	9.191	6.108	5.795	3.778	3.947
0.1565	313	8.571	9.467	5.891	6.019	3.854	3.586
0.157	314	9.331	8.812	6.366	5.772	3.52	3.263
0.1575	315	8.312	9.092	6.89	5.941	3.477	3.415
0.158	316	8.767	9.298	6.283	5.971	4.097	3.46
0.1585	317	9.1	9.135	5.968	5.921	4.152	3.706
0.159	318	8.848	9.492	6.276	6.221	3.602	4.085
0.1595	319	8.65	9.307	6.338	6.169	3.858	3.166
0.16	320	8.797	8.997	6.091	5.821	3.538	3.587
0.1605	321	8.78	9.337	6.127	5.977	3.689	3.557
0.161	322	8.855	8.664	6.131	6.185	3.573	3.41
0.1615	323	8.681	9.27	6.609	5.91	4	3.369
0.162	324	9.046	9.043	6.486	5.98	3.851	3.674
0.1625	325	8.397	9.08	6.546	5.895	3.927	3.625
0.163	326	9.423	9.272	6.364	5.886	3.866	3.538
0.1635	327	8.8	9.729	6.149	6.214	3.939	4.183
0.164	328	8.796	9.172	6.31	5.855	3.81	3.647
0.1645	329	9.062	9.626	6.067	5.82	3.885	3.594
0.165	330	8.802	9.23	6.102	5.998	4.278	3.941
0.1655	331	8.95	8.869	6.342	5.764	3.713	3.231
0.166	332	8.961	8.63	6.278	6.063	3.77	3.982
0.1665	333	8.938	8.875	6.183	5.95	3.669	3.859
0.167	334	9.512	9.288	6.235	6.043	3.713	3.626
0.1675	335	9.12	9.079	6.211	6.048	3.941	3.369
0.168	336	8.948	9.211	6.09	6.291	3.722	3.485
0.1685	337	9.138	8.984	6.081	6.196	4.102	3.536
0.169	338	8.619	9.418	6.365	6.428	3.781	3.299
0.1695	339	9.173	9.274	6.493	6.21	3.359	3.524
0.17	340	8.805	8.801	6.005	6.159	3.576	3.941
0.1705	341	8.785	9.438	6.136	6.186	4.154	3.448
0.171	342	8.727	8.938	6.572	5.846	3.732	3.81
0.1715	343	9.172	9.278	5.978	5.871	3.886	3.756
0.172	344	9.307	9.682	6.574	6.159	3.988	3.592
0.1725	345	8.876	9.042	5.993	6.119	3.975	3.732
0.173	346	8.818	9.348	6.129	6.23	3.905	3.494
0.1735	347	9.194	9.294	6.132	5.981	3.67	3.623
0.174	348	8.994	8.985	6.192	5.991	3.876	4.1
0.1745	349	8.847	9.191	6	5.938	3.973	3.564
0.175	350	8.82	9.479	5.964	6.022	3.666	3.331
0.1755	351	9.099	8.728	6.138	5.709	4.06	3.461
0.176	352	9.164	9.25	6.071	6.241	3.803	3.61
0.1765	353	9.312	8.754	6.293	5.93	3.86	3.614
0.177	354	9.154	9.159	6.178	6.261	3.565	3.69
0.1775	355	9.172	8.78	6.373	5.823	3.511	3.621
0.178	356	9.257	8.151	6.147	5.938	3.99	3.626
0.1785	357	9.428	9.465	6.468	6.253	4.416	3.714
0.179	358	8.73	9.386	6.368	5.914	3.808	3.329
0.1795	359	9.267	9.518	6.566	6.045	3.683	3.515
0.18	360	8.852	9.037	5.877	6.156	3.891	3.56
0.1805	361	9.693	9.238	6.205	6.446	3.75	4.13
0.181	362	9.589	9.551	6.272	5.973	3.629	4.309
0.1815	363	8.795	9.514	5.918	6.187	3.641	4.075
0.182	364	9.279	9.433	6.137	6.112	3.848	3.832
0.1825	365	9.473	9.627	6.127	5.839	3.946	3.332
0.183	366	8.857	9.375	5.859	5.791	3.81	3.789
0.1835	367	9.374	9.718	6.121	6.234	3.76	3.858
0.184	368	8.937	8.7	5.938	6.025	4.107	3.758
0.1845	369	8.937	9.011	6.271	6.093	4.206	3.722
0.185	370	9.12	8.428	6.057	6.088	3.717	3.975
0.1855	371	8.47	8.774	6.135	5.998	3.838	3.986
0.186	372	8.871	8.853	5.927	6.333	4.032	4.114
0.1865	373	8.918	9.038	6.074	5.612	3.618	3.648
0.187	374	8.623	9.361	6.004	6.12	3.736	3.517
0.1875	375	9.101	9.009	6.164	6.605	3.619	3.613
0.188	376	8.985	10.098	5.886	5.948	4.03	3.73
0.1885	377	8.793	8.984	6.152	6.184	3.869	3.626
0.189	378	8.549	9.496	6.502	5.956	3.877	3.541
0.1895	379	9.239	9.479	6.186	6.232	3.933	3.318
0.19	380	8.439	9.465	5.823	6.472	3.56	3.584
0.1905	381	8.931	9.795	6.05	6.385	3.742	3.707
0.191	382	8.844	9.522	5.868	6.199	3.669	3.813
0.1915	383	8.846	9.952	6.342	5.946	3.749	3.782
0.192	384	8.154	9.748	6.207	5.83	4.007	3.742
0.1925	385	8.895	9.405	6.594	6.32	3.528	3.284
0.193	386	8.746	8.895	6.247	6.136	3.291	3.714
0.1935	387	8.787	9.443	6.272	6.304	3.694	4.011
0.194	388	8.823	9.637	6.352	6.43	4.099	4.096
0.1945	389	8.857	8.747	6.586	6.486	4.441	3.815
0.195	390	8.534	9.268	6.004	5.934	3.925	3.952
0.1955	391	8.551	9.177	6.118	6.047	4.142	3.949
0.196	392	9.083	8.947	6.224	5.928	3.996	3.995
0.1965	393	8.609	9.478	6.25	5.968	3.868	3.846
0.197	394	8.663	10.108	5.892	6.116	4.032	4.139
0.1975	395	8.455	8.619	6.168	5.928	3.752	3.542
0.198	396	9.35	9.432	6.14	5.943	3.842	3.97
0.1985	397	8.822	9.331	6.054	6.214	3.439	4.02
0.199	398	9.091	8.876	5.847	6.062	3.659	4.088
0.1995	399	9.271	9.25	6.101	5.951	3.868	4.265
0.2	400	8.494	9.299	5.895	6.088	4.21	4.088
0.2005	401	8.139	9.253	6.446	5.936	3.637	4.164
0.201	402	9.262	9.125	5.93	6.351	3.964	4.078
0.2015	403	9.051	9.407	6.129	6.302	4.535	3.532
0.202	404	9.165	9.171	5.998	6.212	3.813	3.511
0.2025	405	9.206	9.183	6.282	5.934	4.67	3.781
0.203	406	8.936	9.174	5.854	6.122	4.089	3.769
0.2035	407	9.448	9.438	6.044	6.101	4.286	3.768
0.204	408	8.718	8.843	5.896	5.949	3.89	3.876
0.2045	409	8.725	8.801	5.9	5.875	3.958	3.584
0.205	410	9.002	9.47	5.952	6.272	3.829	3.669
0.2055	411	8.734	8.982	6.39	6.41	3.773	3.54
0.206	412	9.295	9.156	6.248	5.97	3.931	3.945
0.2065	413	9.464	9.151	5.939	6.191	3.707	4.165
0.207	414	8.854	8.911	6.117	5.979	3.944	3.95
0.2075	415	9.193	9.135	6.197	6.182	3.982	3.906
0.208	416	8.546	8.991	6.293	6.053	3.82	4.164
0.2085	417	8.783	8.816	5.796	6.268	4.426	3.848
0.209	418	9.267	9.27	6.195	6.415	3.996	3.58
0.2095	419	9.191	9.348	6.181	6.275	4.408	3.844
0.21	420	9.199	8.765	5.778	6.662	4.114	3.767
0.2105	421	9.207	9.535	5.938	6.183	3.885	4.3
0.211	422	9.312	9.334	5.759	6.444	3.822	3.799
0.2115	423	8.703	9.398	6.049	6.073	3.663	3.716
0.212	424	8.916	9.3	6.2	6.065	3.594	3.765
0.2125	425	9.198	9.397	6.302	6.136	3.83	3.854
0.213	426	9.307	8.84	6.17	6.459	3.801	4.074
0.2135	427	9.008	9.081	6.317	6.495	4.114	3.836
0.214	428	9.031	9.517	6.74	6.515	3.745	4.115
0.2145	429	9.179	9.131	6.195	6.389	3.75	4.033
0.215	430	8.308	8.823	6.237	6.324	3.814	3.994
0.2155	431	9.303	8.752	6.347	6.303	4.059	3.599
0.216	432	8.861	9.494	6.214	6.311	3.645	3.962
0.2165	433	8.801	8.719	6.254	6.261	3.789	3.802
0.217	434	8.356	9.476	6.156	6.266	3.795	3.483
0.2175	435	8.79	9.467	5.955	6.16	3.578	3.614
0.218	436	8.864	8.652	5.991	6.471	4.046	3.825
0.2185	437	9.119	9.412	6.315	6.12	3.696	3.71
0.219	438	8.945	8.736	6.06	6.482	4.138	3.675
0.2195	439	8.834	8.956	5.967	6.37	3.824	3.797
0.22	440	9.069	8.926	6.029	6.021	3.486	3.714
0.2205	441	8.9	8.709	6.341	6.216	3.525	3.55
0.221	442	8.969	9.239	6.227	6.241	3.523	3.545
0.2215	443	9.312	8.941	6.175	6.348	3.619	3.61
0.222	444	9.495	9.106	6.318	6.392	3.366	3.754
0.2225	445	9.166	9.689	6.159	5.992	3.48	3.69
0.223	446	8.759	9.308	6.308	5.867	3.801	3.322
0.2235	447	8.959	9.151	6.008	6.455	3.323	3.813
0.224	448	8.666	8.478	5.983	6.168	3.805	3.538
0.2245	449	9.051	9.146	6.089	6.126	3.97	3.61
0.225	450	9.423	8.964	6.574	6.553	3.58	4.249
0.2255	451	8.783	9.006	6.152	6.051	3.866	3.744
0.226	452	8.925	9.585	6.372	6.603	3.765	3.865
0.2265	453	9.155	9.386	6.198	6.482	3.536	3.895
0.227	454	8.672	9.387	6.171	6.617	4.122	4.156
0.2275	455	8.998	9.468	5.994	6.165	3.389	4.015
0.228	456	9.029	9.102	5.957	6.192	4.022	3.534
0.2285	457	8.737	9.431	6.002	5.976	3.317	4.275
0.229	458	9.466	9.119	6.417	6.109	4.138	3.999
0.2295	459	8.571	9.006	5.985	6.491	4.091	3.321
0.23	460	8.969	9.129	6.118	6.347	3.839	3.689
0.2305	461	8.828	9.076	6.03	6.358	3.962	4.021
0.231	462	8.523	9.638	6.38	6.353	3.559	4.143
0.2315	463	9.224	9.366	6.257	6.638	3.72	3.691
0.232	464	8.842	9.403	6.567	6.244	3.513	4.576
0.2325	465	9.086	9.433	6.245	6.661	3.667	4.686
0.233	466	8.952	9.101	5.872	6.163	3.762	5.199
0.2335	467	8.582	9.116	6.011	6.262	3.642	4.822
0.234	468	8.906	9.042	6.129	6.358	4.064	4.444
0.2345	469	8.848	8.59	5.888	6.552	3.836	4.294
0.235	470	8.855	9.155	5.922	6.375	3.318	4.629
0.2355	471	8.824	9.32	5.948	6.345	3.851	4.485
0.236	472	9.219	9.255	6.028	6.45	3.429	5.407
0.2365	473	9.061	9.536	6.374	6.564	3.721	4.295
0.237	474	8.935	9.198	6.315	6.283	3.556	4.522
0.2375	475	8.793	9.595	6.283	6.573	3.683	4.332
0.238	476	9.53	9.621	6.299	6.427	3.885	3.896
0.2385	477	9.438	9.162	6.346	6.345	3.803	3.933
0.239	478	8.292	9.764	6.049	6.705	3.528	3.857
0.2395	479	9.596	9.213	5.941	6.697	3.18	3.792
0.24	480	9.422	10.074	5.965	6.263	3.827	3.796
0.2405	481	9.056	8.763	5.746	6.048	3.997	3.6
0.241	482	8.755	9.63	6.556	6.125	3.623	3.653
0.2415	483	9.121	9.208	5.983	5.945	3.738	3.51
0.242	484	8.261	9.423	5.929	5.686	3.933	3.607
0.2425	485	9.222	9.515	6.03	5.863	3.541	3.83
0.243	486	9.341	9.083	5.99	6.627	3.403	3.973
0.2435	487	8.829	9.173	6.205	6.514	3.608	4.406
0.244	488	9.181	9.195	6.018	6.303	3.557	3.642
0.2445	489	9.52	9.206	5.798	6.108	4.785	3.707
0.245	490	8.618	9.521	6.06	6.108	3.831	3.714
0.2455	491	9.386	9.111	6.185	6.035	3.744	3.499
0.246	492	8.695	9.358	6.157	6.181	3.633	3.601
0.2465	493	9.157	8.62	6.364	6.457	4.11	3.282
0.247	494	9.329	9.772	6.315	6.242	4.099	4.463
0.2475	495	8.606	9.145	6.169	6.201	4.139	3.443
0.248	496	9.249	8.964	5.992	6.556	4.02	3.827
0.2485	497	8.996	8.384	6.228	6.541	3.695	3.954
0.249	498	8.618	9.659	5.984	6.175	3.983	3.848
0.2495	499	8.774	9.456	6.117	6.393	4.009	3.645
0.25	500	9.188	9.115	6.322	6.522	3.494	3.607
0.2505	501	8.811	9.776	6.231	6.55	3.482	3.538
0.251	502	9.253	9.316	5.942	6.263	4.095	4.175
0.2515	503	9.096	8.778	5.933	6.149	3.859	3.718
0.252	504	8.749	9.437	6.375	6.302	3.565	3.512
0.2525	505	8.684	9.934	6.36	6.302	3.819	4.231
0.253	506	9.226	9.438	6.371	6.311	3.635	3.486
0.2535	507	8.522	9.774	6.185	6.129	3.714	3.828
0.254	508	9.23	9.706	6.111	5.937	3.798	3.908
0.2545	509	9.096	9.801	6.364	6.674	3.489	3.829
0.255	510	8.763	9.435	6.324	6.731	3.738	3.825
0.2555	511	8.941	9.571	6.095	6.25	3.781	3.882
0.256	512	8.995	9.126	6.326	6.637	4.067	3.659
0.2565	513	9.382	9.283	6.46	6.125	3.521	3.723
0.257	514	9.108	9.336	6.473	6.326	3.586	4.271
0.2575	515	9.193	9.317	6.351	6.103	3.603	3.944
0.258	516	8.64	9.502	6.749	6.247	3.74	4.332
0.2585	517	8.876	9.731	6.047	5.989	3.828	4.018
0.259	518	8.86	9.48	6.237	6.11	3.884	4.04
0.2595	519	8.884	9.595	6.051	6.007	3.586	3.883
0.26	520	9.004	9.834	6.216	6.13	3.988	3.736
0.2605	521	9.241	8.76	6.414	6.041	3.65	3.744
0.261	522	8.952	9.749	6.231	5.784	3.856	3.788
0.2615	523	9.395	9.493	6.369	6.466	3.733	3.953
0.262	524	8.771	9.499	5.929	6.107	3.523	3.939
0.2625	525	8.992	9.145	6.16	6.475	4.234	3.754
0.263	526	8.93	9.918	5.988	6.303	3.655	3.681
0.2635	527	8.738	9.028	6.125	5.88	3.789	3.738
0.264	528	9.296	9.644	5.99	6.087	3.647	3.536
0.2645	529	8.876	9.105	6.206	6.016	3.563	3.748
0.265	530	8.677	9.605	6.077	5.575	3.876	4.191
0.2655	531	9.204	9.324	5.802	5.995	4.07	3.985
0.266	532	8.863	10.003	6.041	6.078	3.738	3.59
0.2665	533	8.6	9.142	6.019	6.239	3.595	4.207
0.267	534	9.196	9.614	6.002	5.788	3.692	3.76
0.2675	535	8.74	9.838	5.969	5.959	3.714	3.894
0.268	536	9.191	9.023	6.211	5.887	3.59	4.257
0.2685	537	9.162	9.547	6.063	6.418	3.702	3.932
0.269	538	9.443	9.256	6.16	6.487	4.067	4.299
0.2695	539	9.215	9.905	6.491	6.025	3.41	3.909
0.27	540	8.926	9.48	5.999	6.376	3.619	4.161
0.2705	541	8.942	9.902	6.004	6.386	3.788	4.193
0.271	542	9.158	8.824	5.809	6.374	3.539	4.145
0.2715	543	9.091	9.326	5.758	5.811	3.987	3.615
0.272	544	9.4	9.858	5.897	5.917	3.692	3.968
0.2725	545	8.814	9.455	6.066	6.069	3.735	4.303
0.273	546	8.728	9.114	5.957	6.018	3.994	4.035
0.2735	547	9.023	8.679	6.126	6.663	3.716	3.847
0.274	548	8.981	9.327	6.196	6.064	4.284	4.604
0.2745	549	9.006	9.179	6.317	6.364	4.066	3.983
0.275	550	8.742	8.947	5.999	6.372	4.107	4.206
0.2755	551	9.427	9.003	6.262	6.028	4.206	4.114
0.276	552	9.103	9.144	6.019	5.916	3.686	4.045
0.2765	553	9.055	8.853	5.876	6.502	4.262	4.483
0.277	554	8.91	9.297	5.98	6.361	3.522	4.032
0.2775	555	8.679	9.524	5.907	5.933	3.775	4.206
0.278	556	9.158	9.578	6.079	5.983	3.837	3.943
0.2785	557	8.742	9.429	6.493	5.976	3.311	3.978
0.279	558	8.871	9.328	6.302	6.261	4.059	4.146
0.2795	559	8.45	9.158	5.885	6.238	3.922	4.097
0.28	560	9.236	9.493	6.579	6.195	3.461	3.908
0.2805	561	9.168	9.365	6.385	5.979	3.849	3.971
0.281	562	9.108	9.339	6.035	6.165	3.555	3.908
0.2815	563	9.117	9.315	6.29	6.494	3.778	3.591
0.282	564	8.614	9.282	6.143	6.386	3.793	4.156
0.2825	565	8.73	9.438	6.33	6.571	3.767	3.675
0.283	566	9.391	9.397	6.615	6.171	3.779	3.611
0.2835	567	8.89	9.629	6.122	6.408	3.708	3.939
0.284	568	9.25	9.2	6.224	6.179	4.158	3.853
0.2845	569	8.924	9.407	6.226	6.408	3.769	3.429
0.285	570	9.506	9.243	6.375	6.274	3.845	3.971
0.2855	571	9.286	9.173	6.05	6.347	3.549	3.625
0.286	572	9.081	9.313	6.181	5.9	3.751	3.828
0.2865	573	9.352	9.229	6.331	6.392	3.964	3.71
0.287	574	8.989	9.385	6.353	6.03	3.561	3.848
0.2875	575	9.047	9.343	5.946	6.155	3.811	3.784
0.288	576	9.131	8.943	6.208	6.205	3.554	3.896
0.2885	577	9.051	9.459	5.955	6.131	3.922	3.545
0.289	578	9.002	8.877	6.06	6.201	4.038	3.647
0.2895	579	8.628	10.127	5.931	6.248	3.427	3.83
0.29	580	8.906	9.064	5.8	6.478	3.553	3.645
0.2905	581	8.984	9.321	6.052	6.222	3.695	3.749
0.291	582	8.79	8.88	5.918	6.3	3.778	4.082
0.2915	583	9.032	9.389	6.372	6.004	3.655	3.606
0.292	584	9.192	8.866	5.912	6.197	3.771	3.534
0.2925	585	9.072	9.609	6.575	6.511	3.579	3.615
0.293	586	8.58	9.17	6.229	5.922	3.885	3.569
0.2935	587	8.898	9.225	6.177	6.663	3.807	4.05
0.294	588	9.099	9.611	6.145	6.576	3.652	4.124
0.2945	589	8.557	9.045	6.115	6.047	3.736	3.705
0.295	590	8.971	9.691	5.747	6.041	3.797	3.815
0.2955	591	9.144	9.813	6.064	5.833	3.548	3.685
0.296	592	9.114	8.745	5.983	5.75	3.679	4.098
0.2965	593	8.878	9.469	6.34	5.791	3.672	4.365
0.297	594	9.379	9.351	6.393	6.037	3.849	3.839
0.2975	595	9.094	9.176	6.056	6.204	3.486	3.733
0.298	596	8.776	9.251	6.05	6.233	3.847	3.5
0.2985	597	9.232	9.217	6.246	6.474	3.878	3.8
0.299	598	8.951	9.504	5.975	6.257	4.115	3.624
0.2995	599	9.411	8.943	6.2	6.092	3.563	3.874
0.3	600	8.927	9.865	6.206	5.884	4.305	3.649
0.3005	601	9.213	8.879	6.344	6.175	4.14	3.534
0.301	602	9.047	9.088	5.882	5.652	4.272	3.355
0.3015	603	8.631	9.007	6.394	6.595	3.606	3.636
0.302	604	9.183	9.384	6.045	6.698	3.849	3.643
0.3025	605	9.096	9.162	6.409	6.202	3.771	3.79
0.303	606	9.171	9.125	6.096	6.472	3.863	3.566
0.3035	607	8.545	9.137	6.089	6.452	3.832	3.79
0.304	608	8.977	8.99	6.093	6.122	3.988	3.871
0.3045	609	8.689	8.937	6.429	6.363	3.77	3.684
0.305	610	9.361	8.987	6.415	6.086	4.067	3.92
0.3055	611	8.18	9.096	6.317	5.649	3.589	4.104
0.306	612	8.722	8.655	6.553	6.371	3.472	4.292
0.3065	613	8.885	8.803	6.094	6.076	4.497	4.127
0.307	614	8.846	9.5	5.904	6.425	3.968	3.89
0.3075	615	9.353	9.747	6.239	5.758	4.153	4.245
0.308	616	8.884	9.303	6.245	5.722	3.688	4.049
0.3085	617	9.263	9.328	5.965	6.015	4.145	4.222
0.309	618	8.973	9.059	6.125	5.83	4.121	3.693
0.3095	619	9.148	8.874	6.026	5.787	3.606	4.221
0.31	620	8.884	9.653	5.685	6.341	3.956	4.186
0.3105	621	9.142	9.141	5.895	6.122	4.333	3.459
0.311	622	9.197	9.078	6.315	6.479	3.643	3.824
0.3115	623	9.337	9.108	6.138	6.484	3.664	3.808
0.312	624	8.689	8.959	6.186	6.16	3.909	3.814
0.3125	625	9.065	8.943	6.053	5.918	3.878	3.463
0.313	626	9.282	9.203	6.167	6.354	3.665	3.525
0.3135	627	8.601	8.549	6.111	6.016	3.544	3.818
0.314	628	9.104	9.594	6.037	5.932	3.625	3.684
0.3145	629	8.598	9.326	6.348	6.102	3.781	3.804
0.315	630	8.666	9.238	6.116	6.201	4.383	4.2
0.3155	631	9.288	9.36	6.099	6.431	3.793	3.661
0.316	632	8.872	9.168	6.729	6.604	3.727	3.741
0.3165	633	8.903	9.244	6.196	6.305	3.694	3.958
0.317	634	9.129	9.483	6.063	6.159	3.798	3.897
0.3175	635	8.691	9.163	6.297	6.532	3.675	3.765
0.318	636	9.006	9.286	6.545	6.142	3.879	4.133
0.3185	637	8.683	9.607	6.191	6.389	3.991	3.736
0.319	638	9.109	9.073	6.215	6.381	3.591	3.892
0.3195	639	8.782	9.258	5.94	6.643	4.578	3.794
0.32	640	8.938	9.394	6.495	6.103	4.361	3.423
0.3205	641	9.135	9.783	5.629	6.035	3.867	3.546
0.321	642	8.808	8.844	6.067	6.396	3.498	3.816
0.3215	643	8.759	9.272	5.976	6.226	3.781	3.992
0.322	644	8.552	9.276	6.386	6.166	3.91	4.183
0.3225	645	9.115	9.382	6.309	6.449	3.673	3.995
0.323	646	9.422	9.183	6.13	6.021	3.876	3.675
0.3235	647	8.373	9.281	6.287	6.173	3.621	3.67
0.324	648	9.165	9.467	6.431	6.395	3.861	3.516
0.3245	649	8.972	9.437	5.811	5.858	3.872	3.937
0.325	650	9.228	9.946	6.274	6.164	3.738	3.816
0.3255	651	8.708	9.622	5.797	6.227	3.96	3.702
0.326	652	8.886	9.668	6.078	6.73	3.932	3.555
0.3265	653	9.32	9.174	6.281	6.084	4.026	3.82
0.327	654	8.493	9.643	6.078	6.77	3.996	3.72
0.3275	655	9.073	9.197	6.246	6.378	3.647	4.422
0.328	656	8.671	9.753	6.315	6.39	3.681	3.464
0.3285	657	8.98	9.629	6.235	6.393	3.766	3.678
0.329	658	9.118	9.34	6.092	6.693	3.679	3.921
0.3295	659	8.443	9.933	6.285	6.206	3.867	3.627
0.33	660	8.808	8.773	5.786	6.209	3.951	3.745
0.3305	661	9.256	9.398	6.121	6.43	4.031	3.887
0.331	662	9.411	9.504	6.218	6.03	3.831	3.547
0.3315	663	9.051	9.442	6.025	6.514	4.106	3.631
0.332	664	8.607	9.223	6.054	6.74	4.02	3.575
0.3325	665	9.509	9.467	5.963	6.359	4.396	3.629
0.333	666	8.669	9.118	6.172	6.372	4.192	3.844
0.3335	667	8.905	9.473	6.043	6.322	4.194	3.978
0.334	668	8.85	9.088	6.378	6.492	3.869	4.402
0.3345	669	8.78	9.69	6.19	6.609	3.685	3.776
0.335	670	8.887	9.493	6.212	6.384	4.153	3.944
0.3355	671	8.787	9.652	6.253	6.722	4.026	3.841
0.336	672	9.026	9.179	6.23	6.354	4.048	3.553
0.3365	673	9.237	9.687	6.391	6.078	3.56	3.702
0.337	674	9.033	9.703	5.898	6.213	3.889	3.972
0.3375	675	9.074	9.393	6.272	6.38	3.541	4.024
0.338	676	8.533	9.356	6.494	6.613	3.467	3.59
0.3385	677	8.866	9.104	6.251	6.668	3.603	3.649
0.339	678	8.793	9.617	6.217	6.509	3.685	3.544
0.3395	679	8.733	9.202	6.2	6.599	3.692	4.185
0.34	680	9.663	9.184	6.068	6.68	3.534	3.67
0.3405	681	8.664	10.002	6.252	6.407	3.548	3.728
0.341	682	9.039	9.526	6.26	6.807	3.598	4.203
0.3415	683	8.367	9.61	6.219	6.406	3.965	3.751
0.342	684	8.941	8.695	6.264	6.176	3.962	3.906
0.3425	685	9.17	9.504	6.072	6.26	3.995	3.397
0.343	686	9.023	9.591	6.205	6.312	4.357	3.91
0.3435	687	9.082	9.521	6.127	6.226	3.956	4.254
0.344	688	9.048	9.559	5.974	6.212	3.741	4.24
0.3445	689	8.45	9.489	5.93	6.275	3.763	3.743
0.345	690	8.773	9.375	6.416	6.687	3.943	4.385
0.3455	691	9.148	10.288	5.885	6.495	3.88	4.337
0.346	692	8.557	9.863	6.043	6.28	3.87	3.865
0.3465	693	8.799	9.548	6.079	6.541	3.94	4.04
0.347	694	8.648	9.354	5.967	6.406	4.165	3.639
0.3475	695	9.058	9.828	6.241	6.742	4.156	4.063
0.348	696	8.913	9.443	6.294	6.371	4.003	3.5
0.3485	697	8.821	8.689	5.851	6.456	3.694	3.757
0.349	698	8.694	9.135	5.976	6.721	3.788	3.622
0.3495	699	9.26	9.093	6.085	6.133	3.538	3.788
0.35	700	8.57	9.576	6.521	6.455	3.392	3.826
0.3505	701	8.933	9.316	6.273	6.361	3.45	3.694
0.351	702	8.799	9.048	6.138	6.546	3.343	3.907
0.3515	703	8.388	9.335	5.986	5.911	3.481	3.919
0.352	704	9.025	9.432	6.007	6.22	3.725	3.463
0.3525	705	8.929	9.07	6.706	6.377	3.603	4
0.353	706	9.231	9.443	5.987	6.238	4.211	3.757
0.3535	707	9.093	9.276	6.094	6.436	3.748	4.245
0.354	708	9.155	9.119	5.955	6.045	3.695	3.695
0.3545	709	8.812	9.796	6.152	6.085	3.865	3.9
0.355	710	9.073	9.919	6.216	6.437	4.003	3.775
0.3555	711	8.059	10.022	6.234	6.153	3.805	4.225
0.356	712	9.328	9.137	6.035	6.297	3.872	3.839
0.3565	713	8.487	9.166	6.131	6.158	4.324	3.831
0.357	714	8.727	9.384	6.273	5.946	3.766	4.107
0.3575	715	8.801	9.222	6.112	6.174	3.688	3.837
0.358	716	9.005	9.348	6.305	6.332	3.988	4.102
0.3585	717	9.413	9.332	6.068	6.214	3.858	3.793
0.359	718	8.908	9.296	6.07	6.054	3.998	3.826
0.3595	719	8.566	9.21	6.075	6.349	3.906	4.027
0.36	720	9.37	9.273	5.908	6.238	3.708	4.033
0.3605	721	9.057	8.984	6.114	6.228	3.987	4.277
0.361	722	8.466	8.84	6.162	5.916	4.088	4.137
0.3615	723	9.055	8.623	5.923	6.257	3.742	4.528
0.362	724	8.844	9.099	6.144	6.348	3.798	3.732
0.3625	725	8.746	8.595	6.108	5.965	3.931	3.64
0.363	726	9.269	9.169	6.234	6.362	3.681	3.777
0.3635	727	8.749	9.476	5.793	6.362	3.58	3.718
0.364	728	9.382	8.944	6.235	6.191	3.798	3.732
0.3645	729	9.275	9.086	6.089	6.055	3.68	3.933
0.365	730	9.655	8.862	6.075	6.26	3.866	3.82
0.3655	731	9.59	8.681	5.613	6.418	3.799	3.767
0.366	732	9.045	9.149	6.1	6.422	3.653	3.612
0.3665	733	9.064	9.189	5.977	6.21	3.422	4.088
0.367	734	8.92	9.108	6.408	6.035	4.156	4.061
0.3675	735	8.881	9.147	5.954	6.46	3.725	3.546
0.368	736	8.874	9.114	6.174	6.404	3.771	4.115
0.3685	737	9.493	8.654	6.293	6.435	3.849	4.274
0.369	738	8.788	9.123	6.058	6.548	4.049	3.906
0.3695	739	9	9.212	6.29	6.438	4.097	4.042
0.37	740	9.581	9.199	5.935	6.057	3.776	3.667
0.3705	741	9.165	9.58	6.092	6.221	3.83	3.841
0.371	742	9.246	9.765	6.556	6.219	3.455	3.899
0.3715	743	9.025	8.685	6.365	6.449	3.982	3.685
0.372	744	9.416	9.266	5.917	6.339	3.401	3.543
0.3725	745	9.233	9.29	6.403	6.36	3.846	3.843
0.373	746	8.607	9.052	6.07	6.266	3.663	3.653
0.3735	747	9.128	9.327	6.09	6.227	3.648	3.43
0.374	748	9.517	9.35	6.133	6.353	3.569	4.23
0.3745	749	9.243	9.331	6.117	6.253	3.526	4.127
0.375	750	9.308	9.28	6.085	6.373	3.39	3.614
0.3755	751	9.069	9.7	6.008	6.177	3.631	3.659
0.376	752	8.868	9.979	6.367	6.195	3.481	3.883
0.3765	753	8.919	9.238	6.034	6.028	3.746	4.185
0.377	754	9.124	8.741	5.83	6.502	3.776	3.836
0.3775	755	9.213	9.487	6.162	6.362	3.453	3.746
0.378	756	9.078	9.049	6.323	6.041	3.519	4.04
0.3785	757	9.583	9.435	6.076	5.97	3.877	3.368
0.379	758	9.079	9.265	6.293	6.234	3.769	4.207
0.3795	759	8.86	9.572	6.389	6.201	3.804	3.421
0.38	760	9.443	9.726	5.874	6.318	3.53	4.047
0.3805	761	8.699	8.876	6.139	6.48	3.741	4.291
0.381	762	9.502	10.056	5.987	6.185	3.861	3.91
0.3815	763	9.176	9.634	6.181	6.276	3.943	4.295
0.382	764	9.103	9.105	6.238	6.264	3.525	3.516
0.3825	765	9.065	9.804	5.997	6.111	4.366	3.653
0.383	766	8.54	9.361	6.017	6.495	3.694	3.496
0.3835	767	9.403	8.761	6.179	6.38	3.839	3.617
0.384	768	9.34	9.687	6.388	6.562	3.941	3.704
0.3845	769	9.373	9.402	5.938	6.023	3.869	3.869
0.385	770	9.311	9.138	6.26	6.505	4.135	3.604
0.3855	771	9.181	9.412	6.045	6.765	3.888	3.603
0.386	772	9.226	9.289	5.924	6.273	3.815	3.595
0.3865	773	9.541	9.827	6.038	6.2	3.752	3.585
0.387	774	8.96	9.056	5.925	6.316	3.955	3.914
0.3875	775	9.168	9.404	5.875	6.825	3.729	3.86
0.388	776	9.078	8.83	5.908	6.291	3.916	3.698
0.3885	777	9.266	9.868	6.068	6.423	3.768	3.755
0.389	778	8.826	9.396	6.071	6.45	3.904	3.78
0.3895	779	8.728	9.282	6.062	6.095	3.997	3.925
0.39	780	9.088	9.51	6.126	6.298	3.886	3.978
0.3905	781	8.927	9.278	6.533	6.046	3.691	3.668
0.391	782	9.053	9.175	6.043	6.543	3.795	3.666
0.3915	783	9.103	9.842	6.002	6.397	3.718	3.878
0.392	784	8.946	8.96	6.486	6.456	4.427	4.229
0.3925	785	8.996	8.881	6.072	6.27	3.798	3.502
0.393	786	9.026	8.906	5.971	6.606	4.416	3.694
0.3935	787	8.945	8.809	6.074	6.496	3.94	3.724
0.394	788	8.847	9.384	6.126	6.741	4.158	3.841
0.3945	789	8.324	9.302	6.091	6.312	4.051	3.673
0.395	790	8.759	8.952	6.123	6.483	3.961	3.806
0.3955	791	8.844	9.075	5.9	6.518	3.966	3.785
0.396	792	8.651	9.51	6.179	6.202	3.599	3.684
0.3965	793	8.778	10.111	6.002	6.078	3.877	3.579
0.397	794	9.212	9.009	6.035	6.035	3.295	3.503
0.3975	795	9.297	9.466	6.494	6.147	3.311	3.358
0.398	796	9.359	9.977	6.203	6.07	3.337	3.744
0.3985	797	9.021	9.366	5.899	6.198	3.738	4.073
0.399	798	8.797	9.503	6.308	6.149	3.623	3.771
0.3995	799	9.365	9.412	5.854	6.282	4.153	4.049
0.4	800	9.286	9.371	6.182	5.861	3.832	3.865
0.4005	801	8.741	9.118	6.204	6.616	3.818	3.334
0.401	802	8.419	10.043	6.17	6.3	3.456	3.668
0.4015	803	8.695	9.029	5.992	6.141	4.033	3.257
0.402	804	9.157	9.506	6.403	6.45	3.408	3.307
0.4025	805	8.925	9.689	6.013	6.496	3.663	3.499
0.403	806	9.462	9.677	6.098	6.304	3.721	4.613
0.4035	807	8.673	9.212	5.962	6.217	3.863	3.739
0.404	808	9.379	9.829	6.152	5.946	3.941	4.086
0.4045	809	8.601	10.009	6.02	6.379	4.46	3.932
0.405	810	9.111	9.625	6.093	6.246	3.877	3.672
0.4055	811	9.351	10.195	5.815	6.322	4.104	4.106
0.406	812	8.754	9.937	6.62	6.443	4.287	3.597
0.4065	813	9.41	10.17	6.075	6.036	4.016	3.732
0.407	814	9.208	8.822	6.388	6.071	3.924	3.719
0.4075	815	9.075	9.42	6.241	6.037	4.135	3.371
0.408	816	9.272	9.396	6.066	6.389	4.152	3.932
0.4085	817	9.267	9.36	5.955	6.069	3.77	3.844
0.409	818	9.201	9.984	6.058	6.375	3.781	3.642
0.4095	819	9.16	9.04	6.163	6.487	3.891	3.444
0.41	820	9.303	9.422	6.078	5.884	3.703	3.706
0.4105	821	9.302	9.976	6.305	6.444	3.833	3.47
0.411	822	9.464	9.121	6.052	6.18	3.745	4.014
0.4115	823	9.338	9.315	5.906	5.877	3.891	3.79
0.412	824	9.125	9.402	6.344	6.358	4.452	3.927
0.4125	825	9.106	9.244	6.15	6.411	3.877	4.064
0.413	826	9.161	9.443	6.058	6.564	3.636	3.542
0.4135	827	9.233	9.441	6.267	6.126	3.962	3.858
0.414	828	8.654	9.812	6.124	6.065	4.039	3.551
0.4145	829	9.679	9.331	6.49	6.527	3.577	3.67
0.415	830	8.872	9.165	6.131	6.049	3.475	3.791
0.4155	831	8.798	8.91	6.29	6.224	4.145	3.605
0.416	832	9.038	9.238	6.372	6.224	4.137	4.065
0.4165	833	9.783	9.444	6.464	6.287	4.418	3.437
0.417	834	8.562	9.173	6.259	6.146	4.184	3.938
0.4175	835	9.167	9.286	6.178	5.977	3.409	3.31
0.418	836	9.396	8.882	6.286	6.09	3.752	3.857
0.4185	837	8.919	9.759	6.338	6.427	3.688	3.372
0.419	838	9.155	9.129	6.561	6.372	3.541	3.534
0.4195	839	8.775	9.399	6.035	6.381	3.584	3.803
0.42	840	9.33	9.672	6.279	6.364	4.133	3.72
0.4205	841	9.611	9.852	6.004	6.127	3.51	3.356
0.421	842	9.152	9.394	5.879	6.259	4.175	3.213
0.4215	843	9.234	9.609	6.169	6.441	4.102	3.471
0.422	844	9.376	9.034	6.292	6.452	4.08	3.83
0.4225	845	9.342	9.527	6.038	6.182	3.576	3.635
0.423	846	8.713	9.711	6.238	6.251	4.377	3.877
0.4235	847	9.032	9.119	6.399	6.259	4.029	3.749
0.424	848	8.865	8.898	5.976	6.849	4.492	4.123
0.4245	849	9.514	9.295	5.711	6.083	4.187	3.805
0.425	850	8.169	9.441	6.08	5.936	4.042	3.645
0.4255	851	8.84	9.558	6.083	6.332	4.202	3.587
0.426	852	8.58	8.782	6.105	6.018	3.609	3.915
0.4265	853	9.276	9.369	6.176	6.278	5.389	3.782
0.427	854	9.182	9.453	6.115	6.261	5.51	4.209
0.4275	855	8.467	9.112	6.09	6.322	4.389	3.783
0.428	856	9.489	9.424	6.34	6.153	3.694	3.422
0.4285	857	8.955	9.125	6.105	6.524	3.605	3.831
0.429	858	9.06	10.067	5.875	6.32	3.908	4.011
0.4295	859	8.931	8.986	6.122	6.172	4.04	3.877
0.43	860	9.134	9.426	6.149	6.394	3.572	4.061
0.4305	861	8.856	9.25	6.299	6.187	3.73	3.621
0.431	862	9.208	8.957	5.741	5.959	3.636	3.716
0.4315	863	8.74	9.148	5.955	6.144	3.601	4.335
0.432	864	8.843	8.752	5.964	5.984	4.42	3.735
0.4325	865	8.919	9.057	6.235	6.208	3.658	3.612
0.433	866	9.403	8.848	6.257	6.129	3.792	3.449
0.4335	867	9.029	8.768	5.941	6.335	4.105	3.734
0.434	868	8.827	9.354	6.055	5.969	3.635	3.985
0.4345	869	9.114	8.635	6.148	6.302	3.686	4.87
0.435	870	8.738	9.036	5.994	5.833	3.404	3.834
0.4355	871	9.184	9.333	6.07	6.285	3.781	3.676
0.436	872	8.971	9.093	6.446	6.508	3.554	4.277
0.4365	873	8.725	9.034	6.314	6.393	3.807	3.828
0.437	874	8.876	9.525	6.08	6.601	4.051	3.965
0.4375	875	8.786	8.979	6.17	6.222	3.79	3.781
0.438	876	8.409	8.989	6.078	6.155	3.954	3.68
0.4385	877	8.938	8.881	6.108	6.235	4.09	3.926
0.439	878	8.739	9.186	5.839	6.271	3.864	3.793
0.4395	879	8.598	9.228	6.117	6.421	3.903	3.702
0.44	880	8.768	9.011	6.239	6.464	3.707	3.768
0.4405	881	8.914	8.887	6.247	6.209	3.781	3.999
0.441	882	8.105	9.787	6.061	6.24	3.772	3.556
0.4415	883	8.465	8.979	6.371	6.518	3.609	3.867
0.442	884	8.136	9.084	6.335	6.306	3.812	3.944
0.4425	885	8.482	10.041	6.321	5.836	3.419	4.126
0.443	886	8.865	9.333	6.452	6.593	3.87	4.442
0.4435	887	8.935	10.097	6.18	6.002	3.661	3.969
0.444	888	8.215	9.721	6.134	6.097	3.998	4.243
0.4445	889	9.027	9.557	5.941	6.552	3.903	3.917
0.445	890	9.221	9.344	6.04	6.157	3.913	3.861
0.4455	891	9.035	9.591	6.069	6.092	4.218	3.875
0.446	892	9.159	9.499	6.383	6.695	4.045	3.933
0.4465	893	9.181	9.244	5.916	6.284	4.357	3.805
0.447	894	8.943	9.327	6.223	6.304	4.302	3.571
0.4475	895	8.347	9.229	6.077	6.07	3.773	4.523
0.448	896	8.881	8.948	6.153	6.397	3.737	3.571
0.4485	897	8.762	8.46	6.165	6.538	3.768	3.575
0.449	898	8.903	9.387	6.059	6.092	3.834	3.723
0.4495	899	9.343	9.588	6.459	6.329	3.773	3.839
0.45	900	8.627	9.725	5.906	6.458	4.159	4.155
0.4505	901	9.326	9.427	6.371	6.238	3.614	3.967
0.451	902	9.196	9.72	6.411	6.116	3.701	3.726
0.4515	903	8.141	9.596	6.285	6.476	3.634	4.097
0.452	904	9.297	9.794	5.995	6.163	3.788	3.642
0.4525	905	8.846	9.896	6.259	6.362	3.581	3.864
0.453	906	8.446	9.309	6.198	6.189	3.682	4.169
0.4535	907	9.094	8.847	6.429	6.459	3.582	3.869
0.454	908	9.29	9.833	6.196	6.359	3.556	3.585
0.4545	909	9.096	8.923	6.15	6.57	3.787	3.874
0.455	910	8.9	9.699	6.378	6.57	3.699	3.648
0.4555	911	8.535	8.819	6.096	6.357	3.804	3.766
0.456	912	9.017	8.806	6.102	6.442	3.681	3.653
0.4565	913	8.864	9.248	6.548	6.51	3.893	3.447
0.457	914	9.322	9.252	6.06	6.014	4.054	3.511
0.4575	915	8.753	9.285	6.199	6.659	3.726	3.678
0.458	916	9.268	9.06	6.341	6.09	3.639	3.668
0.4585	917	8.713	9.641	6.143	6.299	3.465	3.451
0.459	918	9.407	8.817	6.349	6.286	4.171	3.465
0.4595	919	9.074	9.138	6.156	6.256	3.841	3.453
0.46	920	9.304	9.259	6.343	6.375	3.663	3.635
0.4605	921	8.782	9.165	6.35	6.255	3.854	3.529
0.461	922	9.439	9.257	6.511	6.893	3.961	3.905
0.4615	923	9.418	9.224	6.179	6.104	3.7	3.664
0.462	924	8.796	9.63	6.278	6.191	3.576	3.504
0.4625	925	9.346	9.098	6.369	6.353	3.623	3.2
0.463	926	9.167	8.742	6.316	6.27	4.001	3.44
0.4635	927	8.738	9.414	6.277	5.987	3.903	3.458
0.464	928	9.276	8.54	6.241	6.229	3.96	3.901
0.4645	929	8.581	9.361	6.316	6.175	4.213	3.647
0.465	930	8.826	9.17	6.288	6.01	3.637	3.675
0.4655	931	8.762	9.104	6.097	6.227	4.086	4.16
0.466	932	9.09	8.537	6.059	6.502	3.896	3.638
0.4665	933	9.067	8.712	6.314	6.298	4.094	4.213
0.467	934	9.097	8.507	6.526	6.36	3.549	3.46
0.4675	935	8.908	9.367	6.32	6.082	3.829	3.739
0.468	936	9.13	9.602	6.198	6.351	3.216	3.421
0.4685	937	8.978	9.7	6.167	6.127	3.685	3.759
0.469	938	8.617	9.113	6.054	6.249	4.984	3.879
0.4695	939	9.195	9.213	6.637	6.222	3.804	3.465
0.47	940	9.253	9.356	6.18	6.175	3.662	3.66
0.4705	941	9.189	9.442	5.956	6.226	3.411	3.601
0.471	942	8.834	9.887	5.749	6.073	4.484	3.589
0.4715	943	9.042	9.953	6.218	6.149	3.808	4.087
0.472	944	8.779	8.936	6.323	6.41	3.964	3.453
0.4725	945	9.108	8.847	6.066	6.127	3.626	3.952
0.473	946	8.808	9.247	6.26	6.335	3.986	3.771
0.4735	947	9.228	8.539	6.115	6.133	4.454	3.819
0.474	948	8.656	9.255	6.501	6.119	4.195	3.843
0.4745	949	9.478	9.028	6.326	5.98	4.547	3.719
0.475	950	9.285	9.478	6.325	6.284	5.304	3.75
0.4755	951	9.093	9.263	6.279	6.182	4.292	3.817
0.476	952	8.884	9.173	6.234	6.252	3.912	3.692
0.4765	953	9.1	9.194	6.045	5.987	3.841	3.543
0.477	954	8.961	9.031	6.116	6.338	3.983	3.795
0.4775	955	9.096	9.217	6.727	6.042	4.251	3.706
0.478	956	9.174	9.355	6.615	6.561	3.903	3.724
0.4785	957	8.686	9.092	6.309	6.682	3.695	3.52
0.479	958	8.828	9.216	6.502	6.19	3.647	3.65
0.4795	959	8.76	9.318	6.385	6.323	3.776	3.847
0.48	960	9.085	9.098	6.171	6.403	4.006	3.83
0.4805	961	8.683	9.312	6.526	6.128	3.874	3.856
0.481	962	9.348	9.379	6.223	6.12	3.915	3.773
0.4815	963	8.719	9.302	6.023	6.24	4.349	3.667
0.482	964	8.615	8.913	6.651	6.183	4.562	3.796
0.4825	965	9.235	9.449	6.271	6.484	4.313	4
0.483	966	8.531	8.997	6.628	6.362	4.28	3.542
0.4835	967	8.721	9.093	6.128	6.726	3.581	3.86
0.484	968	8.727	9.125	6.125	6.345	4.013	3.924
0.4845	969	9.194	8.856	5.829	6.547	3.722	3.765
0.485	970	8.689	9.399	6.104	6.188	3.505	3.7
0.4855	971	9.182	8.989	5.876	6.63	3.768	3.77
0.486	972	8.683	9.729	6.158	6.294	3.261	3.438
0.4865	973	8.826	9.131	5.898	6.287	4.312	3.904
0.487	974	8.687	9.408	6.254	6.562	3.754	3.944
0.4875	975	8.98	8.457	6.188	6.222	3.868	3.739
0.488	976	8.578	8.791	6.219	6.269	4.058	4.114
0.4885	977	8.919	9.461	6.217	5.874	3.366	3.802
0.489	978	8.602	8.752	5.829	6.16	4.175	3.833
0.4895	979	9.245	8.907	6.104	6.151	4.11	4.069
0.49	980	8.973	9.16	5.963	6.318	4.496	3.59
0.4905	981	8.28	9.122	6.114	6.146	4.095	4.172
0.491	982	9.387	8.997	6.088	6.372	3.623	3.924
0.4915	983	8.568	9.689	6.138	6.229	3.384	3.678
0.492	984	8.553	8.951	5.947	6.05	4.359	3.9
0.4925	985	8.433	9.593	6.137	6.5	3.528	3.528
0.493	986	8.844	8.787	6.187	6.27	4.046	4.659
0.4935	987	8.654	9.262	6.441	6.44	3.759	4.217
0.494	988	9.069	9.271	5.93	6.176	3.964	3.792
0.4945	989	8.313	9.286	6.63	6.18	4.225	4.274
0.495	990	8.931	9.433	6.074	6.579	3.4	3.661
0.4955	991	8.679	9.183	6.617	6.45	3.997	3.667
0.496	992	8.642	9.198	6.263	6.299	3.706	4.231
0.4965	993	8.684	8.765	6.112	5.928	3.779	4.123
0.497	994	8.661	9.506	5.928	6.278	3.925	3.6
0.4975	995	8.891	8.914	6.204	6.205	3.683	3.823
0.498	996	8.119	9.538	6.403	6.238	4.183	3.72
0.4985	997	9.534	9.226	6.201	6.426	3.696	3.648
0.499	998	9.294	9.649	6.12	6.27	3.573	3.469
0.4995	999	8.852	9.083	5.962	6.144	3.509	3.946
0.5	1000	8.673	9.335	6.093	6.078	3.323	3.467
