# Supplementary material for: Destabilization of EpCAM dimer is associated with increased susceptibility towards cleavage by TACE
Source: PeerJ. 2021 May 21;9:e11484. doi: 10.7717/peerj.11484 (PMC8142927; doi:10.7717/peerj.11484)
Supplement: Supplemental Information 4 — The table contains distances (in Å) vs time (in ns) during the initial 0.5 ns of the MD simulation. [file peerj-09-11484-s004.csv]

time [ns]	frame number	distance [Å]	distance [Å]	distance [Å]	distance [Å]	distance [Å]	distance [Å]
		ASP 88.A CG <-> TYR 251.B CZ	ASP 88.B CG <-> TYR 251.A CZ	ASP 83.A CG <-> GLU 147.B CD	ASP 83.B CG <-> GLU 147.A CD	ASP 84.A CG <-> TRP 143.B CZ3	ASP 84.B CG <-> TRP 143.A CZ3
0,0005	1	9,137	9,091	5,616	5,746	3,937	4,07
0,001	2	9,699	9,376	5,698	5,738	3,724	4,358
0,0015	3	9,803	9,282	5,788	5,714	3,64	4,476
0,002	4	9,844	9,266	5,798	5,656	3,615	4,512
0,0025	5	9,864	9,389	5,731	5,749	3,845	4,436
0,003	6	9,958	9,197	5,517	5,616	3,656	4,696
0,0035	7	9,938	9,076	5,888	5,646	3,809	4,199
0,004	8	9,461	8,783	5,842	5,725	4,36	4,663
0,0045	9	10,133	9,4	5,748	6,088	4,064	4,504
0,005	10	8,931	9,195	5,714	6,078	4,548	4,769
0,0055	11	9,704	9,452	6,017	5,981	4,235	4,849
0,006	12	9,139	9,654	5,873	6,099	4,123	4,5
0,0065	13	9,683	8,716	6,278	5,62	4,147	4,556
0,007	14	9,721	8,962	5,822	6,417	4,253	4,584
0,0075	15	9,977	9,548	6,139	6,237	4,009	4,609
0,008	16	9,243	9,302	5,644	6,33	4,039	4,5
0,0085	17	9,895	9,244	5,814	6,101	4,88	4,339
0,009	18	9,903	9,522	6,27	6,198	4,502	4,768
0,0095	19	9,883	8,926	6,196	6,398	4,69	4,124
0,01	20	9,514	9,102	6,038	6,503	5,031	5,492
0,0105	21	9,615	9,177	6,011	6,195	4,194	4,924
0,011	22	10,142	9,103	6,137	6,433	3,886	5,754
0,0115	23	9,181	8,697	5,946	6,179	3,97	5,721
0,012	24	9,454	9,348	6,03	6,433	3,885	5,29
0,0125	25	9,567	8,814	6,363	6,162	4,247	5,081
0,013	26	9,103	9,2	6,116	6,358	4,305	5,722
0,0135	27	9,309	9,298	5,661	6,013	3,748	5,61
0,014	28	9,262	9,216	5,78	6,117	4,008	5,907
0,0145	29	9,069	8,841	6,403	6,287	4,076	5,464
0,015	30	9,18	8,966	5,835	5,695	4,289	6,089
0,0155	31	9,125	8,709	5,821	6,15	3,873	5,797
0,016	32	9,165	9,366	6,256	6,1	4,133	6,026
0,0165	33	9,4	9,019	5,979	6,014	4,03	6,01
0,017	34	9,051	8,937	6,227	6,227	4,177	5,757
0,0175	35	9,349	8,883	5,914	6,098	4,646	5,765
0,018	36	9,634	8,385	6,176	6,683	3,715	5,431
0,0185	37	9,525	8,558	6,549	6,837	4,053	5,749
0,019	38	9,402	8,793	5,815	6,638	3,95	5,68
0,0195	39	8,326	8,377	6,174	6,704	4,128	6,032
0,02	40	8,711	8,62	6,367	6,54	4,621	5,815
0,0205	41	8,427	8,841	5,872	6,031	3,973	4,733
0,021	42	9,267	8,463	6,606	6,609	5,082	4,267
0,0215	43	9,384	8,771	6,187	6,465	5,253	5,15
0,022	44	8,318	8,713	6,27	6,683	4,435	5,048
0,0225	45	9,059	8,542	6,558	7,035	3,804	4,994
0,023	46	9,351	8,721	6,344	7,358	4,225	5,191
0,0235	47	9,016	8,541	6,063	6,416	3,99	4,79
0,024	48	8,953	8,217	5,87	7,103	4,293	4,809
0,0245	49	8,812	8,577	6,24	7,181	4,425	4,779
0,025	50	8,549	8,715	6,174	7,5	4,893	5,262
0,0255	51	8,978	8,704	6,334	6,75	4,623	4,615
0,026	52	9,242	8,57	6,159	7,144	4,518	5,071
0,0265	53	9,418	8,8	6,126	7,115	4,598	4,587
0,027	54	8,91	8,961	5,956	7,304	4,623	5,082
0,0275	55	9,241	8,49	6,227	6,945	4,436	4,901
0,028	56	8,654	8,702	6,471	7,3	4,198	5,114
0,0285	57	9,073	8,974	6,544	7,328	4,576	4,871
0,029	58	8,75	8,908	6,264	7,295	4,373	5,093
0,0295	59	9,168	8,766	6,164	7,414	4,448	4,85
0,03	60	9,363	8,471	6,259	6,991	4,264	5,594
0,0305	61	9,048	9,137	6,541	7,363	4,216	5,35
0,031	62	9,582	8,761	6,321	6,914	4,07	6,209
0,0315	63	8,788	9,025	6,3	7,251	4,067	6,241
0,032	64	9,496	8,966	6,174	7,318	5,149	5,556
0,0325	65	9,072	9,284	5,927	7,823	4,378	5,713
0,033	66	9,507	9,127	6,425	7,498	4,053	6,694
0,0335	67	9,01	9,359	6,371	7,166	3,948	6,304
0,034	68	8,814	9,34	6,468	7,642	4,135	6,671
0,0345	69	9,057	9,055	6,428	7,519	3,556	5,823
0,035	70	8,787	8,668	6,431	7,303	3,829	5,311
0,0355	71	9,18	9,159	6,391	7,425	4,328	4,739
0,036	72	8,61	9,307	6,265	7,221	4,121	4,852
0,0365	73	8,745	8,855	5,767	7,007	4,34	5,156
0,037	74	8,996	9,215	6,237	7,201	4,575	4,601
0,0375	75	9,485	9,224	6,032	7,288	4,72	5,631
0,038	76	8,786	8,939	6,224	7,2	4,17	5,815
0,0385	77	8,862	9,237	6,085	7,357	3,819	5,398
0,039	78	8,656	8,455	6,121	7,886	3,835	6,185
0,0395	79	8,691	9,03	5,84	7,437	3,728	6,181
0,04	80	8,428	9,012	6,179	8,098	4,144	6,07
0,0405	81	8,909	9,182	6,225	8,006	3,539	6,521
0,041	82	8,741	8,955	6,406	7,725	3,617	6,488
0,0415	83	9,233	9,217	6,946	8,017	4,165	6,204
0,042	84	9,141	8,994	7,833	8,15	4,276	6,204
0,0425	85	8,609	8,971	7,5	7,528	4,555	7,049
0,043	86	8,947	9,525	7,177	7,321	4,952	6,36
0,0435	87	8,59	9,289	7,832	7,029	4,852	6,599
0,044	88	8,938	9,156	7,878	7,328	4,8	6,792
0,0445	89	8,462	8,704	7,838	7,187	4,4	6,944
0,045	90	9,097	9,749	7,704	7,272	4,764	6,496
0,0455	91	8,634	9,045	7,502	8,176	4,544	6,856
0,046	92	8,664	9,445	7,17	8,375	4,695	6,585
0,0465	93	8,866	9,085	7,743	7,907	4,926	6,774
0,047	94	8,939	9,401	7,399	7,462	5,453	6,65
0,0475	95	8,649	9,069	7,347	7,48	5,493	6,926
0,048	96	8,866	9,234	7,858	7,261	4,696	6,472
0,0485	97	8,851	8,96	7,735	7,689	5,532	6,535
0,049	98	8,567	9,482	7,285	8,008	5,664	6,479
0,0495	99	9,094	8,455	6,655	7,07	5,459	6,426
0,05	100	8,64	8,82	6,46	7,382	4,87	6,588
0,0505	101	9,026	9,151	6,449	7,71	5,129	6,44
0,051	102	8,96	9,083	6,67	7,542	4,387	6,455
0,0515	103	9,118	8,733	6,175	8,204	4,701	6,452
0,052	104	9,435	8,556	6,629	8,512	4,848	6,966
0,0525	105	8,944	8,618	6,943	8,704	4,82	6,869
0,053	106	8,756	9,215	6,434	8,97	4,691	7,323
0,0535	107	8,471	9,321	7,029	7,77	4,843	6,424
0,054	108	8,858	9,183	7,118	7,819	5,969	6,828
0,0545	109	8,826	8,844	7,132	8,634	6,028	6,412
0,055	110	8,179	8,657	7,278	9,083	6,826	7,162
0,0555	111	9,224	9,071	6,905	9,106	6,403	7,141
0,056	112	9,188	8,657	7,925	8,937	6,682	7,131
0,0565	113	8,813	9,009	7,489	9,469	6,21	7,23
0,057	114	8,977	8,913	7,592	9,353	6,747	6,553
0,0575	115	8,984	8,382	7,004	9,38	6,695	6,776
0,058	116	9,068	8,396	6,965	8,993	6,658	6,4
0,0585	117	8,686	9,224	7,32	9,089	7,243	7,588
0,059	118	8,536	8,792	7,092	8,917	6,88	7,263
0,0595	119	9,152	9,311	7,464	8,65	6,807	7,817
0,06	120	8,556	9,023	7,677	9,015	6,297	7,454
0,0605	121	8,932	9,129	6,789	8,482	6,09	7,237
0,061	122	8,668	9,015	7,315	8,781	6,259	6,966
0,0615	123	9	9,082	7,385	9,315	6,922	7,556
0,062	124	8,703	8,649	7,659	8,99	6,347	6,539
0,0625	125	8,679	8,912	7,173	8,968	6,036	7,829
0,063	126	8,874	8,837	6,763	8,831	5,803	7,516
0,0635	127	8,182	8,911	7,79	8,928	6,068	7,674
0,064	128	8,849	8,992	8,312	8,582	6,099	7,443
0,0645	129	8,889	9,142	8,009	8,812	5,994	7,958
0,065	130	8,588	9,152	7,916	8,825	5,962	7,642
0,0655	131	9,07	9,101	7,67	8,844	6,081	8,165
0,066	132	8,866	9,385	7,667	9,032	5,779	7,845
0,0665	133	9,242	8,741	8,405	8,712	6,069	8,044
0,067	134	8,724	9,343	7,889	8,99	6,082	7,846
0,0675	135	8,792	9,004	7,915	8,736	5,958	7,984
0,068	136	8,872	9,544	7,78	8,685	6	7,196
0,0685	137	9,093	8,616	7,686	8,579	5,939	7,322
0,069	138	9,108	8,935	7,373	9,14	5,955	7,408
0,0695	139	9,421	8,985	6,785	8,49	6,023	6,814
0,07	140	8,869	9,179	7,056	8,683	5,636	7,072
0,0705	141	8,982	9,012	7,383	8,386	5,99	6,2
0,071	142	8,69	8,754	7,076	9,122	6,025	6,007
0,0715	143	8,917	8,716	6,464	8,742	6,445	6,558
0,072	144	9,194	8,697	7,249	8,48	6,936	6,164
0,0725	145	9,304	8,909	7,01	8,842	6,868	6,536
0,073	146	8,397	8,766	7,087	9,178	6,945	6,286
0,0735	147	9,264	8,995	7,042	9,725	6,426	6,524
0,074	148	9,079	8,904	7,237	9,314	6,71	6,669
0,0745	149	8,267	8,833	7,275	9,554	6,777	6,947
0,075	150	8,792	8,987	7,001	9,193	6,835	7,181
0,0755	151	8,937	9,289	7,546	9,158	6,476	7,775
0,076	152	9,055	8,978	7,396	9,29	7,014	7,583
0,0765	153	9,341	9,927	7,02	9,01	6,894	7,162
0,077	154	9,094	9,157	7,041	9,539	6,557	6,845
0,0775	155	8,957	9,412	7,095	9,535	7,191	6,876
0,078	156	8,43	9,03	7,248	9,546	7,163	6,881
0,0785	157	8,583	8,868	7,449	9,445	6,887	7,247
0,079	158	9,075	9,275	7,108	9,258	7,235	7,144
0,0795	159	8,878	9,124	7,31	9,016	7,196	6,675
0,08	160	8,669	8,506	7,896	9,782	6,899	6,258
0,0805	161	8,82	9,111	7,506	9,494	7,356	6,66
0,081	162	8,901	9,282	7,255	8,752	6,843	6,468
0,0815	163	9,409	8,871	7,332	9,427	6,674	7,208
0,082	164	8,829	8,964	7,558	8,623	7,284	7,123
0,0825	165	8,941	8,547	7,415	9,442	7,005	6,695
0,083	166	8,819	9,579	6,936	9,023	6,825	7,162
0,0835	167	8,709	8,756	7,037	9,367	7,289	6,844
0,084	168	8,979	9,611	7,099	9,171	6,95	6,916
0,0845	169	8,365	9,124	7,286	8,848	6,987	6,77
0,085	170	9,037	9,087	7,346	9,581	6,808	6,929
0,0855	171	8,777	9,16	7,545	9,242	7,139	6,942
0,086	172	9,69	9,137	7,706	9,383	6,646	6,67
0,0865	173	9,332	8,878	7,58	9,248	6,985	7,13
0,087	174	9,171	8,629	7,097	9,182	7,096	7,233
0,0875	175	9,075	9,049	7,118	8,898	6,998	6,946
0,088	176	8,165	8,973	7,439	9,447	7,413	7,614
0,0885	177	9,033	9,61	7,113	9,248	7,387	7,481
0,089	178	8,565	8,814	7,147	8,762	7,123	7,245
0,0895	179	9,149	9,471	7,354	9,372	6,884	7,182
0,09	180	8,515	9,265	7,197	9,004	7,13	7,844
0,0905	181	8,743	9,059	7,08	9,171	7,098	7,609
0,091	182	8,452	9,238	7,442	9,114	7,379	6,83
0,0915	183	9,487	9,182	7,721	9,535	7,704	7,154
0,092	184	9,058	8,82	8,277	9,57	7,425	7,541
0,0925	185	9,234	9,347	8,767	9,897	7,58	7,212
0,093	186	9,319	9,271	8,787	9,104	8,089	6,906
0,0935	187	9,282	8,791	8,595	9,493	8,026	7,028
0,094	188	9,108	9,178	8,84	9,45	7,903	7,429
0,0945	189	9,289	9,139	8,333	8,97	8,806	7,26
0,095	190	8,894	9,371	8,348	9,049	8,154	7,012
0,0955	191	8,846	9,256	7,748	9,001	7,425	7,067
0,096	192	8,7	9,363	8,634	9,043	7,768	7,119
0,0965	193	9,035	8,938	8,629	8,778	8,259	7,308
0,097	194	9,019	9,325	7,901	8,852	7,893	7,742
0,0975	195	8,671	8,979	8,698	9,65	7,579	7,079
0,098	196	8,883	9,035	8,515	9,397	7,627	7,812
0,0985	197	8,674	9,797	8,57	8,681	7,626	6,825
0,099	198	9,196	9,172	8,345	8,914	7,979	7,605
0,0995	199	8,769	9,417	8,522	9,229	7,65	7,548
0,1	200	8,282	9,534	8,58	9,571	7,442	6,613
0,1005	201	8,584	9,478	8,073	9,744	6,854	6,658
0,101	202	8,876	9,434	8,613	9,011	7,372	7,336
0,1015	203	9,319	9,185	8,564	9,747	7,179	7,428
0,102	204	8,995	9,692	8,587	10,184	6,912	7,4
0,1025	205	8,448	9,126	8,717	9,902	7,273	7,3
0,103	206	8,725	9,078	8,387	9,678	6,961	6,77
0,1035	207	9,325	9,041	8,422	9,876	7,245	6,34
0,104	208	8,796	9,169	8,829	8,844	7,126	6,591
0,1045	209	8,908	9,017	9,385	9,631	7,296	6,489
0,105	210	8,82	8,91	8,719	9,717	6,874	7,211
0,1055	211	9,044	9,338	8,638	9,896	7,144	6,612
0,106	212	8,521	8,991	8,372	9,649	7,216	7,898
0,1065	213	9,292	8,865	9,217	8,948	7,384	7,759
0,107	214	9,065	8,363	8,775	9,279	6,628	7,781
0,1075	215	8,538	8,868	8,861	8,813	6,521	7,7
0,108	216	8,848	8,467	8,854	9,837	6,833	7,779
0,1085	217	8,966	8,659	8,79	9,029	7,033	7,433
0,109	218	9,529	9,161	8,62	9,33	7,308	8,04
0,1095	219	9,325	9,05	9,124	9,106	7,041	7,701
0,11	220	9,165	9,308	8,454	9,052	7,448	7,125
0,1105	221	9,216	9,72	8,435	9,167	7,244	7,95
0,111	222	9,648	9,004	8,722	9,606	7,176	8,082
0,1115	223	8,951	9,083	8,464	9,167	7,044	7,842
0,112	224	9,512	9,252	9,102	9,201	6,944	8,512
0,1125	225	9,106	9,134	8,487	9,39	6,679	8,521
0,113	226	9,188	9,165	8,472	9,13	7,86	8,746
0,1135	227	9,083	9,103	8,437	9,624	6,932	8,84
0,114	228	8,826	8,493	9,542	8,817	7,197	8,646
0,1145	229	8,686	8,78	8,713	8,913	7,58	7,723
0,115	230	9,147	9,16	9,013	9,034	7,388	7,701
0,1155	231	9,184	9,065	8,671	8,957	7,042	7,101
0,116	232	9,522	8,81	9,424	9,03	6,475	6,905
0,1165	233	9,03	8,866	8,901	8,561	7,41	6,905
0,117	234	8,981	9,338	8,813	8,607	7,762	7,038
0,1175	235	8,575	8,963	8,804	8,724	7,857	7,347
0,118	236	8,493	9,019	8,451	8,55	8,285	6,995
0,1185	237	9,008	8,897	8,257	8,655	8,226	7,099
0,119	238	8,764	9,222	8,355	8,744	8,756	7,382
0,1195	239	9,151	8,901	8,861	8,693	8,221	8,002
0,12	240	8,245	8,971	8,679	9,064	8,401	7,394
0,1205	241	9,561	9,287	7,917	9,135	7,791	7,267
0,121	242	9,085	9,186	8,642	8,745	7,541	7,985
0,1215	243	8,596	8,739	8,513	9,287	7,726	7,108
0,122	244	9,294	8,416	9,075	9,25	7,848	7,621
0,1225	245	9,007	9,131	8,499	9,1	7,765	8,263
0,123	246	9,393	9,459	8,533	9,207	7,511	7,963
0,1235	247	8,78	8,771	9,29	9,114	7,5	7,838
0,124	248	9,075	9,03	8,419	9,208	7,185	7,674
0,1245	249	9,987	9,667	9,056	8,388	7,198	7,768
0,125	250	9,157	9,506	8,861	8,776	7,694	8,111
0,1255	251	8,555	9,446	8,375	9,21	8,177	8,328
0,126	252	9,121	9,458	8,864	9,08	8,419	8,239
0,1265	253	9,508	10,025	8,486	9,262	7,295	9,358
0,127	254	9,121	9,675	8,756	9,083	7,658	8,482
0,1275	255	8,958	9,863	8,407	8,998	7,544	7,72
0,128	256	8,772	9,403	8,989	9,154	7,886	8,1
0,1285	257	8,851	9,645	8,911	8,941	7,329	7,893
0,129	258	8,735	9,873	8,39	9,112	7,119	8,152
0,1295	259	8,595	9,861	8,601	9,374	6,787	8,465
0,13	260	8,814	10,48	8,82	9,058	6,582	8,092
0,1305	261	8,694	9,776	8,81	8,606	6,464	8,693
0,131	262	8,389	9,782	8,388	8,54	7,056	8,385
0,1315	263	8,591	9,923	8,905	8,609	6,602	8,535
0,132	264	8,896	9,887	8,07	8,476	6,627	8,116
0,1325	265	8,842	9,526	8,697	8,646	6,272	7,911
0,133	266	8,968	10,202	8,681	9,224	6,207	7,989
0,1335	267	8,834	9,489	8,423	8,608	6,812	7,155
0,134	268	8,737	9,905	8,011	9,443	6,817	6,953
0,1345	269	9,19	9,843	8,127	9,225	6,757	7,023
0,135	270	8,939	10,432	8,563	9,132	6,495	7,595
0,1355	271	9,326	10,038	8,617	8,636	6,119	6,276
0,136	272	8,73	10,441	8,781	9,183	6,027	6,822
0,1365	273	8,873	9,963	8,998	8,907	5,695	6,949
0,137	274	9,166	9,961	8,654	8,695	6,308	6,034
0,1375	275	9,052	10,333	9,134	9,566	6,139	6,801
0,138	276	9,147	10,274	8,792	8,953	5,736	6,493
0,1385	277	8,766	10,079	8,451	8,827	4,769	6,61
0,139	278	8,609	10,285	8,822	9,062	5,575	6,756
0,1395	279	9,047	9,662	8,902	8,953	6,414	6,898
0,14	280	8,839	10,069	8,919	9,357	6,266	6,678
0,1405	281	9,23	9,88	9,315	8,803	6,371	6,104
0,141	282	8,822	10,217	8,935	9,46	7,082	5,505
0,1415	283	8,802	10,161	8,793	8,281	7,211	6,672
0,142	284	9,369	10,073	8,623	8,876	7,214	6,429
0,1425	285	9,328	10,47	8,977	9,163	7,481	6,733
0,143	286	8,613	10,265	8,984	8,385	7,447	6,879
0,1435	287	8,922	10,226	8,567	8,941	6,649	6,727
0,144	288	9,039	10,232	8,538	8,405	7,042	6,909
0,1445	289	9,229	10,173	9,272	9,073	6,851	6,737
0,145	290	9,083	9,965	8,449	8,836	6,386	7,066
0,1455	291	8,814	10,226	8,368	8,774	6,678	6,719
0,146	292	8,853	10,212	8,344	8,683	6,627	5,761
0,1465	293	9,267	10,233	8,747	8,894	7,265	6,478
0,147	294	9,255	9,721	8,714	8,804	7,924	6,204
0,1475	295	8,83	10,153	8,554	8,795	7,388	6,416
0,148	296	8,895	10,427	8,638	8,744	6,831	7,019
0,1485	297	8,969	10,254	9,287	9,039	7,639	6,818
0,149	298	9,492	9,994	8,406	8,863	6,778	6,923
0,1495	299	8,63	10,707	8,591	8,819	6,741	6,839
0,15	300	9,308	10,62	8,392	8,588	6,641	7,118
0,1505	301	8,928	10,419	9,036	8,292	7,068	7,006
0,151	302	9,107	9,573	8,38	8,65	6,812	6,996
0,1515	303	9,061	10,004	8,592	8,398	6,725	6,818
0,152	304	8,893	10,473	8,547	8,298	6,402	6,762
0,1525	305	9,015	10,331	8,409	8,56	6,628	6,012
0,153	306	9,119	10,409	8,476	8,492	6,657	6,747
0,1535	307	8,6	10,458	8,417	8,831	6,65	6,909
0,154	308	9,093	10,53	8,594	8,57	6,263	6,798
0,1545	309	8,763	9,989	8,52	8,391	6,029	6,766
0,155	310	8,989	10,48	8,762	8,751	6,344	6,834
0,1555	311	8,862	10,182	8,486	8,891	6,808	6,612
0,156	312	8,775	10,262	8,966	9,048	7,281	6,869
0,1565	313	8,661	10,109	8,552	8,891	6,781	7,03
0,157	314	9,429	9,92	8,791	8,877	7,214	6,71
0,1575	315	8,476	10,197	8,854	8,723	7,132	7,935
0,158	316	8,963	10,257	8,436	9,319	7,106	7,671
0,1585	317	9,074	10,196	8,498	9,022	6,463	7,609
0,159	318	9,357	10,191	8,907	8,466	6,942	7,289
0,1595	319	9,177	10,365	9,313	8,746	7,017	7,323
0,16	320	8,818	10,439	8,944	8,688	7,06	7,571
0,1605	321	8,816	9,988	8,694	8,579	7,14	7,061
0,161	322	8,853	10,271	9,468	8,673	8,477	7,554
0,1615	323	8,97	10,208	8,698	8,864	7,641	7,011
0,162	324	9,096	10,456	8,61	8,867	7,398	7,604
0,1625	325	8,908	10,597	9,112	8,493	7,274	7,399
0,163	326	9,064	10,254	9,185	8,949	7,38	7,749
0,1635	327	8,576	10,288	8,692	8,383	7,018	7,25
0,164	328	8,989	10,183	8,717	8,75	7,868	7,36
0,1645	329	8,978	10,258	8,891	9,307	8,078	7,57
0,165	330	9,024	10,373	8,595	8,314	7,584	7,162
0,1655	331	8,9	10,156	8,122	8,946	7,367	6,87
0,166	332	8,88	10,699	8,485	8,691	7,237	7,29
0,1665	333	9,129	10,23	8,838	8,569	7,776	7,088
0,167	334	8,976	9,978	9,219	8,65	8,149	7,832
0,1675	335	8,709	10,214	8,845	8,785	8,051	6,613
0,168	336	9,101	10,632	8,844	8,48	8,38	6,817
0,1685	337	9,061	10,054	8,829	8,431	8,666	6,801
0,169	338	8,647	10,227	8,806	8,6	8,813	7,486
0,1695	339	8,988	9,979	8,723	8,331	7,71	7,056
0,17	340	8,838	10,078	8,905	8,71	8,644	7,466
0,1705	341	8,415	10,199	9,01	8,072	8,366	7,984
0,171	342	9,081	10,151	8,61	7,911	8,381	6,941
0,1715	343	8,614	10,165	9,28	7,166	8,614	7,409
0,172	344	8,918	10,587	9,013	8,056	8,736	7,026
0,1725	345	9,145	10,133	9,112	8,618	8,79	7,703
0,173	346	8,657	10,468	8,842	8,078	8,474	7,308
0,1735	347	8,737	10,478	8,165	8,309	8,75	7,147
0,174	348	8,954	10,129	8,923	8,151	8,378	6,902
0,1745	349	9,07	10,047	8,928	8,092	7,97	7,403
0,175	350	8,983	10,361	8,426	8,347	8,017	6,727
0,1755	351	8,936	10,391	9,517	8,321	8,292	7,206
0,176	352	8,747	10,152	8,767	7,973	7,916	7,024
0,1765	353	8,909	10,218	9,115	8,34	7,958	6,859
0,177	354	9,128	10,053	10,014	7,719	8,846	7,521
0,1775	355	8,839	9,986	8,374	7,898	8,419	7,086
0,178	356	9,576	10,128	8,987	8,139	8,321	7,21
0,1785	357	8,767	10,26	8,885	8,548	8,691	6,589
0,179	358	8,97	9,781	8,576	8,786	8,124	7,788
0,1795	359	9,079	10,198	8,887	9,014	9,39	7,266
0,18	360	9,086	9,841	8,859	8,702	8,289	7,553
0,1805	361	8,753	10,075	8,845	8,611	8,133	6,573
0,181	362	9,096	10,017	8,682	8,663	7,752	6,6
0,1815	363	9,504	10,245	9,142	8,729	8,606	5,984
0,182	364	9,395	10,047	8,985	8,451	9,441	5,778
0,1825	365	8,999	10,205	9,253	8,642	9,012	5,862
0,183	366	8,793	9,959	9,1	8,379	8,52	5,584
0,1835	367	8,963	9,928	8,622	8,742	8,362	5,979
0,184	368	8,932	10,456	8,914	8,749	7,939	5,39
0,1845	369	8,893	10,102	8,701	8,038	8,433	6,161
0,185	370	8,674	10,243	9,574	8,155	9,165	5,829
0,1855	371	9,215	10,035	8,696	8,231	9,245	5,933
0,186	372	8,94	10,481	8,373	8,839	9,034	6,684
0,1865	373	8,541	10,396	9,063	8,865	8,564	6,179
0,187	374	8,982	10,091	9,097	8,512	8,246	6,238
0,1875	375	9,073	9,853	8,846	7,89	9,314	6,659
0,188	376	9,083	9,749	9,106	8,759	9,055	6,43
0,1885	377	8,766	10,069	8,748	8,625	8,635	5,728
0,189	378	8,904	9,933	8,9	8,759	8,875	5,814
0,1895	379	9,064	9,968	8,696	8,327	9,532	6,128
0,19	380	9,09	9,963	8,434	8,812	8,94	6,2
0,1905	381	9,03	10,568	8,955	8,535	8,63	6,061
0,191	382	9,076	10,221	8,622	8,666	9,107	5,561
0,1915	383	9,448	10,399	7,986	9,2	8,785	6,205
0,192	384	9,203	10,011	8,12	8,818	8,891	5,896
0,1925	385	9,518	9,679	8,317	9,045	9,352	5,683
0,193	386	9,234	10,46	8,47	8,81	8,978	5,578
0,1935	387	8,914	10,281	8,194	8,619	9,441	5,697
0,194	388	9,055	10,112	7,811	8,388	8,961	6,318
0,1945	389	9,247	10,099	8,962	8,819	9,385	6,543
0,195	390	9,479	10,438	9,49	8,824	8,736	6,762
0,1955	391	9,566	10,179	9,041	8,074	9,044	5,865
0,196	392	9,073	10,008	9,328	8,828	8,751	6,015
0,1965	393	9,257	10,048	8,666	8,614	9,222	6,751
0,197	394	8,751	9,977	9,208	8,593	8,324	6,674
0,1975	395	9,541	10,16	9,101	7,639	8,388	6,841
0,198	396	9,117	10,262	9,886	8,598	8,416	7,08
0,1985	397	8,634	10,225	8,89	8,837	8,182	6,953
0,199	398	9,248	10,025	9,598	8,756	8,394	6,507
0,1995	399	8,666	10,225	9,385	8,527	8,459	6,535
0,2	400	9,29	10,505	9,339	8,626	8,616	6,671
0,2005	401	9,19	10,211	9,098	8,343	8,515	7,055
0,201	402	9,257	9,847	8,851	8,819	9,752	7,2
0,2015	403	8,932	10,261	9,11	8,324	9,929	7,153
0,202	404	9,28	10,324	9,233	8,692	8,83	7,555
0,2025	405	9,411	10,017	8,987	8,876	9,448	7,229
0,203	406	9,152	10,019	8,676	8,488	9,005	6,454
0,2035	407	9,017	10,227	8,672	8,632	8,839	6,307
0,204	408	9,007	10,109	8,556	9,071	8,712	7,02
0,2045	409	8,927	9,775	8,352	8,514	8,073	6,592
0,205	410	9,15	10,086	8,656	8,939	8,648	6,88
0,2055	411	8,866	9,934	9,234	8,612	9,107	6,169
0,206	412	9,297	10,134	8,329	8,967	9,459	6,572
0,2065	413	9,354	9,823	9,071	9,208	9,088	6,851
0,207	414	9,261	10,065	8,889	8,905	9,849	6,897
0,2075	415	8,831	10,041	8,761	8,497	10,035	6,322
0,208	416	8,889	10,246	9,036	8,947	10,568	6,698
0,2085	417	9,252	10,139	9,18	8,623	10,183	6,18
0,209	418	8,774	10,09	8,678	8,511	10,432	6,376
0,2095	419	8,34	10,355	9,38	8,885	9,651	6,548
0,21	420	9,387	10,356	8,904	8,646	10,189	6,994
0,2105	421	9,174	10,087	9,061	9,022	9,992	6,907
0,211	422	9,025	10,033	8,9	8,867	10,037	7,233
0,2115	423	9,404	10,151	9,071	8,674	9,97	7,09
0,212	424	9,073	10,003	8,821	8,464	9,625	7,552
0,2125	425	8,855	10,295	8,677	8,699	9,377	7,527
0,213	426	9,26	10,004	8,792	8,754	9,759	7,253
0,2135	427	8,723	10,159	8,679	8,967	9,019	7,144
0,214	428	9,187	10,511	8,775	8,961	9,479	6,794
0,2145	429	9,264	10,18	8,893	8,757	8,864	7,107
0,215	430	9,215	9,902	9,246	8,925	8,976	7,221
0,2155	431	8,937	10,269	8,821	8,972	9,125	7,417
0,216	432	9,044	10,248	8,546	8,61	9,673	7,722
0,2165	433	9,039	10,78	8,772	9,06	9,193	7,505
0,217	434	9,134	9,895	8,827	9,22	9,242	7,304
0,2175	435	9,616	10,391	8,904	8,908	8,613	7,471
0,218	436	9,036	9,603	8,26	8,904	8,832	8,259
0,2185	437	8,936	9,961	8,904	8,948	8,733	8,075
0,219	438	9,033	10,071	8,785	8,74	8,621	8,45
0,2195	439	9,313	10,079	8,235	8,18	9,378	7,978
0,22	440	9,325	10,11	8,52	8,268	8,339	7,827
0,2205	441	9,281	10,185	8,605	8,364	9,077	6,786
0,221	442	9,646	10,115	8,726	8,692	9,503	7,088
0,2215	443	9,468	10,294	8,762	8,529	9,179	6,61
0,222	444	9,296	10,415	8,306	9,072	9,184	7,86
0,2225	445	8,955	10,159	7,864	9,041	9,578	7,819
0,223	446	8,401	10,551	8,447	8,708	10,071	7,258
0,2235	447	9,223	9,921	8,559	8,897	10,294	7,439
0,224	448	8,95	9,954	8,516	8,981	10,274	7,587
0,2245	449	9,023	10,259	7,961	9,206	10,055	7,322
0,225	450	9,043	9,966	8,779	8,901	10,356	7,589
0,2255	451	9,277	10,087	8,636	8,626	9,892	7,375
0,226	452	9,669	10,008	8,426	8,673	9,212	7,465
0,2265	453	9,492	10,658	8,814	8,284	9,542	7,236
0,227	454	8,491	10,084	8,466	8,915	9,816	7,109
0,2275	455	8,87	10,329	8,836	9,12	10,261	8,071
0,228	456	9,054	10,149	8,799	8,784	10,192	7,085
0,2285	457	9,171	10,725	8,477	8,542	9,797	7,099
0,229	458	9,3	9,522	8,675	8,818	9,648	7,507
0,2295	459	8,977	10,017	8,279	8,401	9,296	7,528
0,23	460	8,955	10,433	8,211	8,428	9,294	7,243
0,2305	461	9,267	10,464	7,969	8,573	9,631	7,405
0,231	462	9,464	10,024	8,48	8,661	8,945	6,98
0,2315	463	9,568	10,236	8,79	8,74	9,085	6,869
0,232	464	8,714	10,576	8,295	8,876	9,092	6,693
0,2325	465	9,113	10,454	8,34	8,657	10,037	7,507
0,233	466	9,895	10,206	8,453	8,978	9,29	7,148
0,2335	467	9,791	10,447	8,973	9,259	10,312	7,466
0,234	468	8,797	9,904	8,528	9,212	9,902	7,35
0,2345	469	9,142	10,383	8,829	8,799	9,455	7,097
0,235	470	9,024	10,007	8,331	9,548	9,717	6,665
0,2355	471	9,242	9,963	8,525	8,72	9,045	7,155
0,236	472	9,28	10,113	7,458	8,921	9,13	6,888
0,2365	473	8,941	9,875	7,817	8,407	9,137	8,182
0,237	474	9,524	10,495	8,379	8,816	8,739	7,592
0,2375	475	9,013	10,098	7,846	8,88	9,791	8,288
0,238	476	9,469	10,408	8,239	9,112	9,758	7,633
0,2385	477	9,23	10,182	8,399	8,6	9,577	7,802
0,239	478	9,282	10,382	8,472	9,087	9,734	7,181
0,2395	479	9,572	9,845	8,2	8,275	8,47	6,793
0,24	480	9,334	10,208	7,704	8,755	9,356	7,533
0,2405	481	8,629	10,151	8,57	9,928	9,153	7,63
0,241	482	9,373	9,89	8,36	9,392	8,599	7,298
0,2415	483	8,554	9,983	8,061	8,717	8,971	7,555
0,242	484	8,931	10,371	8,622	9,563	8,704	7,347
0,2425	485	8,975	10,446	7,953	8,833	9,356	7,404
0,243	486	8,922	10,188	8,29	8,982	9,613	7,07
0,2435	487	8,546	10,075	8,539	7,871	9,681	7,664
0,244	488	9,387	10,168	8,589	9,022	9,358	7,35
0,2445	489	9,448	9,933	8,323	8,756	9,353	8,087
0,245	490	8,905	9,578	8,006	8,884	9,988	8,045
0,2455	491	8,715	9,799	8,219	9,007	9,709	8,414
0,246	492	9,004	9,869	8,332	8,547	10,605	8,449
0,2465	493	9,138	9,915	8,399	9,151	10,103	7,728
0,247	494	9,379	10,422	7,841	8,713	9,488	7,544
0,2475	495	9,06	9,882	7,801	8,425	9,326	7,755
0,248	496	8,887	10,407	8,876	8,833	9,827	7,701
0,2485	497	9,182	10,172	8,191	8,705	9,725	8,007
0,249	498	9,283	10,622	8,061	9,029	9,672	7,882
0,2495	499	8,686	10,02	8,519	8,775	9,567	8,312
0,25	500	8,456	9,9	7,715	8,754	10,189	9,038
0,2505	501	9,034	10,122	7,965	9,13	9,753	8,504
0,251	502	9,149	10,025	8,141	8,904	9,536	8,067
0,2515	503	8,986	9,799	8,586	8,775	10,049	7,352
0,252	504	9,006	10,196	8,525	8,625	10,603	7,859
0,2525	505	8,458	9,552	8,529	8,505	10,303	7,682
0,253	506	9,016	10,069	8,463	9,011	10,442	7,953
0,2535	507	9,586	10,031	8,565	9,248	10,57	7,192
0,254	508	8,957	9,501	8,652	8,459	10,361	7,693
0,2545	509	8,909	9,527	8,349	8,775	10,329	7,681
0,255	510	9,101	9,684	8,485	9,179	9,826	7,973
0,2555	511	9,159	9,881	8,279	8,871	11,045	7,93
0,256	512	8,712	9,579	8,199	8,46	10,644	7,454
0,2565	513	8,749	10,219	7,869	8,921	10,3	8,286
0,257	514	9,576	9,677	8,149	8,888	9,425	7,652
0,2575	515	8,774	10,102	8,49	8,828	10,656	8,266
0,258	516	8,885	9,717	8,932	8,786	10,08	7,561
0,2585	517	8,78	9,794	7,793	8,547	10,166	8,076
0,259	518	8,375	10,472	8,642	8,31	10,306	7,79
0,2595	519	9,306	10,333	8,342	8,923	10,866	7,098
0,26	520	8,904	10,37	8,598	9,162	10,043	6,853
0,2605	521	8,954	10,321	8,414	8,413	9,457	7,105
0,261	522	8,829	10,06	8,196	9,221	10,038	7,208
0,2615	523	9,373	9,985	8,234	8,923	9,906	6,406
0,262	524	8,92	9,86	8,238	8,537	9,907	6,276
0,2625	525	8,557	9,98	8,545	9,126	10,318	6,794
0,263	526	9,162	10,402	8,802	8,737	10,542	6,34
0,2635	527	9,217	10,228	8,522	8,475	10,772	6,329
0,264	528	9,019	9,824	8,542	8,668	10,78	6,087
0,2645	529	8,628	10,226	8,668	7,884	10,994	6,982
0,265	530	8,883	10,343	8,844	8,508	11,311	6,083
0,2655	531	9,177	9,948	8,165	9,063	10,729	7,509
0,266	532	8,701	10,103	8,722	8,69	10,83	6,782
0,2665	533	8,942	10,259	8,299	8,422	10,745	6,112
0,267	534	8,704	9,732	8,245	8,916	10,211	6,6
0,2675	535	8,418	9,952	7,901	8,652	9,87	6,008
0,268	536	8,551	9,63	8,559	8,837	10,338	6,52
0,2685	537	8,738	10,183	8,531	8,626	10,911	6,915
0,269	538	9,17	9,682	9,108	8,351	10,532	7,044
0,2695	539	8,478	10,091	8,786	9,54	10,455	7,574
0,27	540	8,968	10,209	9,176	8,725	10,611	7,044
0,2705	541	9,029	9,739	8,151	8,96	11,047	7,526
0,271	542	9,047	9,979	8,271	8,265	10,792	6,973
0,2715	543	8,577	10,047	8,027	8,443	10,497	7,597
0,272	544	8,638	9,915	8,488	8,585	10,963	7,29
0,2725	545	9,044	10,238	8,333	8,892	10,473	7,581
0,273	546	8,975	9,736	8,574	8,342	10,978	7,721
0,2735	547	9,13	9,764	8,092	8,4	10,388	7,849
0,274	548	8,739	10,139	8,054	8,524	10,303	7,047
0,2745	549	9,02	9,642	8,023	7,714	10,554	7,452
0,275	550	9,062	9,608	8,402	7,829	11,27	7,121
0,2755	551	9,066	9,941	8,219	8,45	11	7,285
0,276	552	9,132	9,595	8,059	8,341	11,107	7,196
0,2765	553	9,433	9,938	8,383	8,603	11,012	7,223
0,277	554	8,991	9,636	8,388	8,429	11,266	7,632
0,2775	555	8,984	9,528	7,956	8,978	10,831	7,724
0,278	556	9,005	9,837	8,822	8,405	11,162	7,621
0,2785	557	8,815	9,716	8,855	8,826	11,447	8,058
0,279	558	9,372	10,399	8,861	8,666	11,161	8,235
0,2795	559	9,661	9,751	9,433	8,853	11,556	7,92
0,28	560	8,87	9,801	9,003	8,331	10,827	7,606
0,2805	561	9,345	9,918	9,044	8,766	10,554	7,738
0,281	562	9,408	10,076	8,72	8,489	10,707	7,963
0,2815	563	9,365	9,848	8,893	8,303	10,285	7,411
0,282	564	9,114	9,728	9,072	8,778	10,991	7,048
0,2825	565	9,144	10,012	9,128	8,897	10,579	7,451
0,283	566	9,046	9,995	9,322	8,787	10,935	7,945
0,2835	567	9,165	10,209	8,896	9,326	11,159	7,195
0,284	568	9,431	9,895	9,075	8,639	11,051	7,143
0,2845	569	9,344	9,932	8,754	8,249	10,993	7,327
0,285	570	9,136	10,378	8,649	8,751	11,162	7,422
0,2855	571	9,299	10,149	9,053	8,407	11,493	7,221
0,286	572	9,027	10,75	9,725	8,518	11,232	7,057
0,2865	573	9,205	10,433	10,357	8,564	12,099	7,16
0,287	574	8,959	9,994	10,389	8,405	11,688	7,243
0,2875	575	9,25	9,812	10,49	8,525	11,514	8,552
0,288	576	8,989	10,172	10,055	8,628	11,095	7,901
0,2885	577	8,935	9,979	10,142	8,77	11,074	8,121
0,289	578	9,033	9,959	10,015	8,536	10,573	8,173
0,2895	579	8,947	10,335	9,43	8,451	10,287	7,363
0,29	580	8,701	9,924	10,187	8,635	10,956	7,145
0,2905	581	9,282	10,43	10,26	8,911	10,415	7,647
0,291	582	8,397	10,121	10,493	9,036	10,562	7,599
0,2915	583	9,097	9,865	9,892	8,734	10,231	7,262
0,292	584	8,921	10	9,91	8,342	10,477	7,154
0,2925	585	8,861	9,889	9,852	8,82	10,803	7,712
0,293	586	9,083	9,388	10,496	8,796	10,835	8,138
0,2935	587	9,181	9,178	9,542	8,412	10,407	7,365
0,294	588	9,078	9,671	9,153	8,786	10,239	7,859
0,2945	589	9,095	9,726	10,719	8,45	9,994	8,305
0,295	590	8,913	9,294	10,865	9,373	10,09	8,083
0,2955	591	8,828	9,546	10,839	8,247	10,796	8,154
0,296	592	8,826	10,341	10,752	8,866	10,746	7,815
0,2965	593	9,612	9,59	10,713	8,534	10,609	7,662
0,297	594	8,71	10,272	10,838	8,552	10,901	7,541
0,2975	595	8,501	9,916	10,948	8,582	11,644	7,097
0,298	596	9,226	9,755	10,64	8,706	11,639	7,72
0,2985	597	8,925	10,24	10,428	8,021	11,775	7,375
0,299	598	8,582	9,637	10,464	8,322	11,434	7,219
0,2995	599	8,27	9,979	10,111	8,654	11,699	6,811
0,3	600	8,501	9,467	11,341	8,191	11,883	6,435
0,3005	601	8,801	9,6	10,877	8,801	11,159	6,055
0,301	602	8,641	10,097	10,009	8,677	10,823	5,57
0,3015	603	8,878	9,788	10,338	8,703	11,508	5,865
0,302	604	8,721	9,599	10,383	8,244	11,658	5,81
0,3025	605	8,886	9,903	10,875	8,311	12,066	6,036
0,303	606	9,077	9,49	11,372	8,329	11,72	6,393
0,3035	607	9,293	9,82	11,42	8,582	11,366	6,609
0,304	608	9,244	9,772	10,723	8,457	11,132	6,463
0,3045	609	9,488	9,677	10,556	8,779	11,393	6,347
0,305	610	9,304	9,78	10,182	8,541	10,862	7,116
0,3055	611	9,4	9,728	9,724	8,609	10,814	6,68
0,306	612	9,016	9,475	9,634	8,559	10,855	6,841
0,3065	613	9,539	9,788	10,12	9,01	10,737	7,142
0,307	614	9,469	10,08	10,089	7,971	10,931	6,564
0,3075	615	8,982	10,106	10,89	8,386	10,737	7,429
0,308	616	9,465	10,264	10,968	9,041	10,861	7,508
0,3085	617	9,873	9,969	10,533	8,538	10,367	7,541
0,309	618	9,291	9,642	10,409	8,904	9,368	7,493
0,3095	619	9,426	9,629	11,071	8,698	10,436	7,491
0,31	620	9,351	9,983	10,121	8,997	10,356	7,679
0,3105	621	9,364	9,904	10,292	8,74	10,631	7,044
0,311	622	9,125	10,312	9,955	7,809	10,807	7,694
0,3115	623	9,541	9,511	10,363	8,304	9,749	7,611
0,312	624	9,391	10,284	10,9	7,879	9,237	7,28
0,3125	625	9,286	9,745	10,642	8,56	9,187	7,146
0,313	626	8,908	9,715	11,166	8,775	9,097	7,305
0,3135	627	9,157	9,514	11,322	8,458	10,093	7,66
0,314	628	9,276	9,602	11,011	8,615	9,739	7,695
0,3145	629	9,228	9,773	10,971	8,886	9,745	6,932
0,315	630	9,269	9,737	11,145	8,549	9,991	7,432
0,3155	631	8,794	9,827	10,636	8,9	9,307	7,173
0,316	632	9,392	9,575	10,919	8,723	10,082	6,598
0,3165	633	9,094	9,718	11,199	8,807	9,693	7,171
0,317	634	8,977	9,869	11,645	8,742	10,191	7,657
0,3175	635	9,107	9,972	12,442	8,677	9,706	7,349
0,318	636	9,461	9,503	12,865	8,727	10,164	7,406
0,3185	637	9,211	9,594	12,916	8,454	9,211	6,957
0,319	638	9,044	10,069	13,232	8,446	9,756	7,383
0,3195	639	8,934	9,586	13,139	8,913	9,865	7,212
0,32	640	9,435	10,032	12,489	8,609	9,5	6,822
0,3205	641	9,152	9,865	12,434	8,67	10,161	7,197
0,321	642	9,132	9,224	12,596	8,451	9,851	6,828
0,3215	643	9,261	9,698	12,308	8,251	9,205	6,757
0,322	644	8,69	9,916	11,598	8,368	9,612	6,572
0,3225	645	9,333	9,474	11,237	8,199	9,349	6,903
0,323	646	8,47	9,609	11,404	8,071	9,234	7,398
0,3235	647	9,36	9,284	11,276	8,376	9,487	7,156
0,324	648	9,404	9,697	10,989	8,433	9,515	7,767
0,3245	649	9,347	9,513	11,331	8,452	10,043	7,322
0,325	650	9,242	9,374	11,58	8,461	10,983	7,489
0,3255	651	9,169	9,854	11,228	8,781	10,278	7,613
0,326	652	8,589	9,909	11,792	9,107	10,839	7,617
0,3265	653	9,072	10,048	12,617	9,223	10,439	7,892
0,327	654	9,192	9,612	12,227	8,671	9,858	7,77
0,3275	655	8,581	9,94	11,794	9,185	10,121	7,262
0,328	656	8,913	9,236	11,654	8,499	10,013	7,281
0,3285	657	8,875	9,721	11,42	8,989	9,858	6,626
0,329	658	8,754	9,832	11,304	8,793	9,866	6,709
0,3295	659	9,157	10,223	11,727	9,024	10,001	7,029
0,33	660	9,132	9,921	11,482	8,697	9,284	7,309
0,3305	661	8,873	9,473	10,794	8,758	8,802	7,659
0,331	662	9,316	9,629	10,612	8,849	8,286	7,38
0,3315	663	8,93	9,788	10,61	9,437	8,197	7,888
0,332	664	9,238	9,789	11,018	8,68	9,367	7,649
0,3325	665	8,841	10,233	11,018	8,811	9,251	7,201
0,333	666	9,006	9,973	10,674	9,108	9,148	6,873
0,3335	667	9,658	9,111	10,74	9,209	8,914	7,169
0,334	668	9,246	9,718	10,998	9,011	9,46	6,649
0,3345	669	8,818	9,639	10,935	8,809	8,97	6,825
0,335	670	8,448	9,264	10,629	9,046	8,879	7,718
0,3355	671	9,46	9,406	11,211	8,561	8,713	6,819
0,336	672	8,823	8,946	10,751	9,764	9,095	6,412
0,3365	673	9,412	9,834	10,701	8,994	9,145	7,147
0,337	674	9,006	9,514	10,337	9,1	9,037	7,096
0,3375	675	9,626	9,872	10,776	8,968	9,597	6,918
0,338	676	9,076	9,582	10,736	9,059	9,787	6,589
0,3385	677	9,128	9,507	11,578	8,838	10,185	6,665
0,339	678	9,503	9,549	11,515	9,253	9,437	6,844
0,3395	679	9,576	9,937	11,463	8,849	9,451	7,205
0,34	680	9,385	9,683	11,198	8,089	9,98	6,62
0,3405	681	9,474	9,689	11,298	8,977	9,83	7,559
0,341	682	9,259	9,953	10,458	7,994	10,203	7,296
0,3415	683	9,386	10,084	10,753	8,775	9,46	7,233
0,342	684	9,396	9,974	10,507	8,738	9,308	7,183
0,3425	685	9,706	9,9	10,651	8,149	9,32	6,893
0,343	686	9,359	9,636	10,179	8,273	9,014	7,314
0,3435	687	9,882	9,659	11,144	8,347	9,636	6,546
0,344	688	9,27	9,773	9,668	8,268	9,801	7,065
0,3445	689	9,696	9,47	10,856	8,301	10,027	7,185
0,345	690	9,409	9,862	10,778	8,249	10,325	7,046
0,3455	691	9,729	9,94	10,859	8,269	10,655	6,987
0,346	692	9,425	9,62	11,017	8,49	10,967	7,008
0,3465	693	9,412	9,846	10,799	7,982	9,866	7,028
0,347	694	9,274	9,827	10,914	8,701	10,601	6,902
0,3475	695	9,211	9,848	11,104	8,008	10,313	6,543
0,348	696	9,289	10,158	10,5	8,356	10,218	7,612
0,3485	697	9,07	10,211	10,212	8,675	10,009	7,494
0,349	698	9,364	9,795	10,376	8,418	10,324	7,657
0,3495	699	9,329	10,645	10,758	8,42	10,243	7,563
0,35	700	9,535	10,495	10,029	8,283	10,306	8,044
0,3505	701	9,29	9,74	10,253	8,18	9,987	7,438
0,351	702	9,609	10,203	9,602	8,176	9,941	6,946
0,3515	703	9,88	10,269	10,838	8,091	10,193	7,305
0,352	704	9,368	10,228	10,429	8,479	10,327	6,814
0,3525	705	9,069	10,087	10,399	8,545	10,598	6,383
0,353	706	9,522	9,815	10,453	8,518	10,933	7,533
0,3535	707	9,355	10,318	10,928	8,655	10,231	6,876
0,354	708	9,686	10,216	10,695	8,551	9,683	6,194
0,3545	709	9,464	9,918	10,426	8,231	9,7	5,645
0,355	710	9,021	9,813	10,88	8,751	10,205	6,412
0,3555	711	9,394	10,381	11,052	8,749	9,662	6,688
0,356	712	9,579	10,157	10,657	8,182	9,328	6,923
0,3565	713	9,3	9,905	10,704	8,45	9,723	5,893
0,357	714	9,44	9,179	10,672	8,864	9,499	6,411
0,3575	715	9,397	9,768	10,775	8,903	9,818	6,53
0,358	716	9,037	9,477	10,981	8,518	9,582	6,554
0,3585	717	8,881	10,589	10,392	8,489	9,603	7,297
0,359	718	9,418	10,002	10,786	9,078	9,165	6,279
0,3595	719	8,896	9,444	11,448	8,675	9,211	7,202
0,36	720	9,603	9,835	11,622	8,659	9,707	7,913
0,3605	721	9,093	9,432	10,703	7,59	10,041	7,099
0,361	722	8,734	10,384	10,439	8,239	9,702	7,609
0,3615	723	9,13	9,747	10,496	8,689	9,3	7,272
0,362	724	9,073	10,188	10,068	8,247	9,531	6,759
0,3625	725	8,78	10,35	10,415	8,37	9,497	7,701
0,363	726	8,881	9,653	10,469	8,529	9,383	7,302
0,3635	727	9,369	10,124	10,559	8,361	9,529	7,11
0,364	728	8,698	10,149	10,662	8,516	9,287	7,583
0,3645	729	9,085	10,063	10,945	8,469	9,075	7,578
0,365	730	8,718	9,55	10,979	9,049	8,736	7,744
0,3655	731	8,623	9,87	10,663	9,51	9,297	7,658
0,366	732	9,063	10,287	10,338	9,462	8,474	8,183
0,3665	733	8,733	9,809	9,864	9,345	8,471	7,994
0,367	734	9,014	9,633	10,449	9,111	9,102	6,926
0,3675	735	8,871	9,509	10,575	8,734	8,933	6,657
0,368	736	8,845	9,779	10,809	8,623	9,032	7,72
0,3685	737	8,346	9,661	10,124	8,627	8,824	7,125
0,369	738	8,747	10,234	10,32	8,873	9,169	7,24
0,3695	739	8,498	9,527	9,754	8,918	9,773	6,893
0,37	740	8,966	9,893	10,075	8,505	9,364	7,074
0,3705	741	9,331	9,384	10,405	9,086	9,478	7,021
0,371	742	8,621	9,672	9,984	8,947	9,495	6,934
0,3715	743	8,894	9,945	10,557	9,14	8,904	7,314
0,372	744	9,141	9,919	10,168	9,2	8,781	7,053
0,3725	745	8,748	10,346	10,369	8,878	8,841	7,27
0,373	746	8,889	9,879	9,659	8,87	8,728	7,386
0,3735	747	8,893	9,544	9,779	9,503	8,271	7,508
0,374	748	9,337	10,005	9,967	8,995	8,589	7,161
0,3745	749	8,88	9,766	10,133	9,054	8,136	7,373
0,375	750	8,403	10,025	9,108	9,187	8,645	7,396
0,3755	751	8,973	10,527	9,341	9,202	8,22	6,918
0,376	752	9,24	10,049	9,082	9,694	8,443	7,01
0,3765	753	8,519	9,66	9,235	8,883	8,408	6,871
0,377	754	9,148	10,019	9,132	9,125	9,082	7,195
0,3775	755	9,123	9,909	8,897	9,516	8,185	7,252
0,378	756	9,591	9,894	9,235	8,736	8,906	7,873
0,3785	757	9,04	9,796	9,393	8,902	8,499	7,44
0,379	758	9,031	9,808	9,765	8,766	8,691	7,587
0,3795	759	9,191	10,089	9,921	9,164	9,281	7,412
0,38	760	9,025	10,103	10,518	8,874	8,806	7,586
0,3805	761	9,036	10,603	9,938	9,065	9,293	7,141
0,381	762	8,748	10,949	10,258	8,485	8,821	7,142
0,3815	763	9,223	10,518	9,228	8,292	8,278	7,688
0,382	764	9,084	9,787	9,379	8,284	9,756	7,406
0,3825	765	9,333	10,522	9,676	8,268	8,588	7,251
0,383	766	9,481	10,587	9,149	7,948	9,324	7,058
0,3835	767	9,401	10,787	9,969	8,861	8,644	8,363
0,384	768	9,179	10,513	10,035	8,507	8,428	7,878
0,3845	769	9,501	10,243	9,661	8,052	9,046	7,94
0,385	770	9,071	10,34	9,236	8,063	9,316	7,745
0,3855	771	9,347	10,275	9,67	8,06	9,525	7,046
0,386	772	9,219	10,3	9,791	8,876	9,473	6,806
0,3865	773	9,199	10,47	9,759	8,116	9,26	6,115
0,387	774	9,02	10,631	9,868	8,422	9,451	6,105
0,3875	775	9,011	10,319	9,567	8,159	9,542	6,181
0,388	776	8,957	10,311	10,264	8,538	9,589	6,385
0,3885	777	9,525	10,276	10,329	8,952	9,432	6,382
0,389	778	9,052	10,272	10,294	8,744	9,458	6,573
0,3895	779	9,454	9,751	10,589	8,473	8,736	7,044
0,39	780	9,504	10,213	10,784	8,64	8,674	6,497
0,3905	781	8,998	10,237	10,747	9,278	9,011	7,448
0,391	782	9,16	10,368	10,767	8,721	8,32	6,668
0,3915	783	8,851	9,929	10,694	8,813	8,724	6,491
0,392	784	8,899	10,373	10,497	8,862	9,249	7,195
0,3925	785	9,168	10,258	11,152	8,413	9,059	6,017
0,393	786	9,048	10,152	11,038	9,004	9,141	5,488
0,3935	787	9,097	10,044	11,025	8,878	9,179	6,136
0,394	788	8,939	9,669	11,166	8,318	9,067	5,825
0,3945	789	8,956	10,07	11,605	9,026	8,943	6,048
0,395	790	9,056	9,727	11,247	8,53	9,912	6,162
0,3955	791	9,278	10,144	10,961	8,66	9,41	6,415
0,396	792	9,443	10,065	11,397	8,613	9,618	6,618
0,3965	793	8,716	10,144	10,415	8,941	10,126	6,478
0,397	794	9,171	10,299	9,615	8,927	10,002	6,183
0,3975	795	9,363	10,235	10,905	8,588	9,954	6,393
0,398	796	9,256	10,262	10,289	8,397	10,163	6,276
0,3985	797	9,054	10,481	10,344	8,972	9,948	6,346
0,399	798	9,121	10,044	11,143	8,877	9,535	6,687
0,3995	799	9,234	10,528	10,459	8,935	9,512	6,655
0,4	800	8,84	9,757	9,991	8,916	8,976	6,117
0,4005	801	9,821	9,718	9,597	8,556	8,526	6,923
0,401	802	9,051	9,485	9,267	8,763	9,376	7,43
0,4015	803	9,129	9,924	9,885	8,986	9,248	6,849
0,402	804	9,061	10,55	9,512	9,258	8,723	7,256
0,4025	805	9,314	10,573	9,529	8,68	8,922	6,91
0,403	806	9,606	10,474	9,445	8,836	9,232	6,857
0,4035	807	9,452	9,907	10,925	8,69	9,544	6,94
0,404	808	9,264	10,493	11,161	8,967	9,544	7,751
0,4045	809	9,633	10,278	11,168	8,907	9,485	6,989
0,405	810	8,641	10,385	10,9	8,439	8,946	7,688
0,4055	811	9,261	10,19	11,485	8,672	8,434	7,784
0,406	812	9,572	10,277	11,026	8,477	9,22	7,217
0,4065	813	9,58	10,271	10,88	8,634	9,378	7,892
0,407	814	9,322	10,29	11,109	8,309	8,9	7,429
0,4075	815	9,004	10,197	10,583	8,474	9,965	7,54
0,408	816	8,855	9,379	10,179	8,678	9,416	7,646
0,4085	817	9,497	9,867	10,922	7,864	9,496	6,994
0,409	818	9,632	9,676	10,649	8,418	9,473	7,267
0,4095	819	8,923	9,525	10,579	8,15	9,192	7,06
0,41	820	9,113	9,623	10,248	8,578	9,469	7,101
0,4105	821	9,36	9,897	10,534	8,402	9,921	7,02
0,411	822	9,185	10,045	10,537	8,437	9,712	7,254
0,4115	823	9,286	9,735	11,146	8,438	10,278	7,355
0,412	824	8,897	9,888	10,784	8,352	9,83	6,704
0,4125	825	9,329	9,974	10,333	8,593	9,01	6,465
0,413	826	9,594	9,83	10,742	8,135	8,806	6,54
0,4135	827	9,291	10,13	10,045	8,401	8,656	6,84
0,414	828	8,834	9,668	10,483	8,528	8,991	6,641
0,4145	829	9,519	9,964	10,54	8,209	8,827	6,375
0,415	830	8,878	10,01	10,014	8,177	8,424	6,54
0,4155	831	9,349	10,801	9,688	8,521	9,067	6,743
0,416	832	9,116	9,713	10,651	8,117	9,296	6,362
0,4165	833	9,184	10,482	10,333	8,35	8,224	7,404
0,417	834	9,154	9,724	10,186	8,933	8,327	7,124
0,4175	835	9,734	10,209	10,363	9,047	8,694	6,796
0,418	836	9,347	9,754	10,846	8,766	8,595	6,647
0,4185	837	9,665	10,251	9,769	8,531	8,192	6,764
0,419	838	9,026	10,241	9,983	8,824	8,961	6,784
0,4195	839	8,904	10,38	10,082	8,494	9,151	6,366
0,42	840	9,367	9,458	9,417	8,603	8,669	6,621
0,4205	841	8,81	10,319	9,452	8,838	9,06	6,543
0,421	842	9,52	9,737	10,107	9,252	9,299	7,442
0,4215	843	9,151	10,236	9,153	9,4	8,789	7,603
0,422	844	9,442	9,851	9,44	8,918	8,87	7,54
0,4225	845	9,567	9,32	10,348	8,61	8,967	7,793
0,423	846	9,586	9,923	9,487	8,907	8,38	7,159
0,4235	847	9,378	10,344	9,534	8,848	8,388	7,333
0,424	848	9,066	9,995	8,877	8,797	9,334	6,811
0,4245	849	9,195	9,565	9,376	8,721	8,537	7,087
0,425	850	8,712	10,044	9,751	9,134	8,538	7,069
0,4255	851	8,989	9,895	9,726	8,782	8,449	7,275
0,426	852	8,874	10,109	9,557	9,021	7,747	6,853
0,4265	853	9,305	10,102	9,72	8,523	8,077	8,007
0,427	854	8,988	10,051	9,766	9,145	7,727	8,015
0,4275	855	9,066	9,336	9,569	8,602	7,993	7,975
0,428	856	9,181	10,253	10,096	9,107	7,764	7,99
0,4285	857	9,475	10,056	10,224	8,603	7,931	7,66
0,429	858	9,145	9,765	9,534	8,731	7,887	8,526
0,4295	859	9,017	10,255	10,406	8,509	8,832	8,106
0,43	860	9,364	10,339	10,605	9,11	7,691	7,926
0,4305	861	9,015	10,033	10,652	8,51	7,941	7,614
0,431	862	9,349	9,857	10,268	8,819	8,362	7,808
0,4315	863	9,792	9,796	10,484	8,475	8,424	7,896
0,432	864	9,661	10,273	10,756	9,102	9,201	7,517
0,4325	865	8,968	10,162	10,609	8,331	8,694	7,751
0,433	866	8,923	9,819	11,281	8,943	9,178	7,517
0,4335	867	9,362	10,04	10,546	8,54	8,628	7,199
0,434	868	9,707	10,541	10,822	8,916	9,052	7,26
0,4345	869	9,865	9,075	11,119	8,882	9,355	6,966
0,435	870	8,998	9,663	10,937	8,917	9,027	7,432
0,4355	871	10,087	10,295	10,795	8,784	9,698	7,525
0,436	872	10,056	9,781	10,473	9,022	9,645	7,649
0,4365	873	9,959	9,657	10,443	8,233	9,574	7,428
0,437	874	9,946	9,97	10,998	9,133	9,234	7,127
0,4375	875	10,454	9,764	11,227	8,659	9,666	7,712
0,438	876	10,14	9,998	11,135	9,254	10,034	6,813
0,4385	877	10,108	9,545	11,311	8,964	10,384	7,261
0,439	878	9,881	10,164	11,162	8,577	10,325	7,565
0,4395	879	10,031	10,341	10,567	8,307	10,891	7,494
0,44	880	9,662	10,43	10,587	9,111	10,43	8,353
0,4405	881	9,845	9,675	10,036	9,245	9,546	7,999
0,441	882	9,829	9,768	10,205	8,943	10,651	7,61
0,4415	883	9,444	10,251	10,451	9,044	10,243	7,666
0,442	884	9,608	9,723	10,66	8,468	10,372	7,347
0,4425	885	9,386	9,613	10,059	9,05	9,693	7,053
0,443	886	9,304	9,554	10,899	9,303	9,608	7,657
0,4435	887	9,47	9,444	9,91	9,086	8,492	7,73
0,444	888	9,441	9,783	10,22	9,138	8,995	8,525
0,4445	889	10,056	9,471	10,592	9,024	8,924	7,513
0,445	890	9,914	9,458	10,265	9,169	9,444	7,669
0,4455	891	9,325	9,011	10,528	8,611	9,152	7,704
0,446	892	9,573	9,733	10,476	9,175	9,39	7,583
0,4465	893	9,622	9,375	10,282	8,653	8,408	6,729
0,447	894	10,004	9,592	10,228	8,318	8,359	6,631
0,4475	895	9,207	9,775	10,999	9,737	8,753	7,279
0,448	896	9,33	9,793	10,669	9,16	8,713	6,719
0,4485	897	9,917	9,821	10,965	9,435	8,197	6,978
0,449	898	9,565	9,815	11,332	8,863	9,063	7,169
0,4495	899	9,688	9,735	10,635	9,352	8,8	6,66
0,45	900	9,369	9,642	10,815	8,907	8,034	7,089
0,4505	901	9,202	10,089	10,576	9,749	8,019	6,36
0,451	902	9,382	9,863	9,664	8,996	8,31	6,596
0,4515	903	9,454	9,372	9,751	9,073	8,675	7,476
0,452	904	9,741	9,833	10,316	9,274	8,432	7,779
0,4525	905	9,953	10,184	10,611	9,941	8,608	7,812
0,453	906	10,075	9,855	10,122	9,509	8,934	7,723
0,4535	907	9,316	9,956	10,948	9,293	9,42	8,214
0,454	908	10,064	9,324	10,631	8,703	9,203	8,968
0,4545	909	9,718	9,564	10,466	8,698	8,534	8,221
0,455	910	9,449	9,851	10,847	9,154	8,735	7,425
0,4555	911	9,416	9,668	11,574	9,02	8,833	7,194
0,456	912	9,532	9,391	10,969	9,096	8,872	7,088
0,4565	913	8,791	10,185	11,731	9,353	8,69	7,38
0,457	914	9,587	9,797	11,196	9,468	8,336	7,916
0,4575	915	9,549	9,844	10,453	8,804	8,795	7,747
0,458	916	9,72	9,739	10,896	9,038	9,02	7,614
0,4585	917	10,058	9,757	10,652	9,111	8,986	7,402
0,459	918	10,169	9,769	11,504	9,207	9,041	7,293
0,4595	919	9,654	10,37	11,316	8,991	9,022	7,107
0,46	920	9,125	10,149	11,085	9,032	8,784	7,506
0,4605	921	8,696	10,413	10,519	8,776	7,268	7,062
0,461	922	9,054	9,852	10,344	8,809	7,869	6,526
0,4615	923	9,155	9,944	10,028	8,084	7,229	6,85
0,462	924	8,677	10,399	9,92	8,262	7,308	7,255
0,4625	925	9,472	9,689	10,523	8,688	8,083	7,35
0,463	926	9,307	9,662	10,07	8,824	8,308	7,116
0,4635	927	9,181	9,92	8,863	9,129	7,773	7,421
0,464	928	9,262	9,769	9,467	8,424	7,494	7,127
0,4645	929	8,958	9,383	10,371	8,836	7,863	6,123
0,465	930	9,063	9,982	9,496	8,383	7,808	6,676
0,4655	931	9,233	10,392	9,9	8,834	7,425	6,573
0,466	932	9,195	10,485	10,653	9,525	7,308	7,223
0,4665	933	9,89	9,796	10,056	8,837	7,753	7,162
0,467	934	9,105	9,792	10,621	8,947	8,517	6,78
0,4675	935	9,495	9,718	10,503	8,739	7,554	6,425
0,468	936	9,647	9,406	9,622	8,657	8,016	5,597
0,4685	937	9,408	9,602	10,087	8,959	7,403	5,683
0,469	938	8,669	9,477	9,743	9,096	7,455	5,343
0,4695	939	9,481	9,127	10,108	8,397	7,112	5,547
0,47	940	9,16	9,936	10,054	8,919	7,325	6,593
0,4705	941	9,702	9,325	10,405	8,904	7,683	5,816
0,471	942	9,801	10,199	10,04	8,412	7,683	6,028
0,4715	943	10,149	9,702	10,34	8,663	8,287	5,518
0,472	944	8,981	9,441	9,676	8,344	8,6	5,998
0,4725	945	9,645	9,894	10,366	8,194	8,525	6,389
0,473	946	9,37	9,908	10,029	8,606	8,474	6,936
0,4735	947	9,403	9,672	10,239	8,748	8,742	6,456
0,474	948	9,466	9,735	10,361	8,838	8,908	7,308
0,4745	949	9,564	9,882	10,457	8,036	7,972	7,621
0,475	950	9,49	8,924	10,661	9,12	8,87	7,638
0,4755	951	9,43	9,908	10,091	8,967	8,454	7,305
0,476	952	10,067	9,925	9,659	8,777	8,285	7,28
0,4765	953	9,414	10,015	10,041	8,199	8,913	7,117
0,477	954	9,228	10,151	10,769	8,837	8,858	7,695
0,4775	955	9,082	10,73	10,462	8,204	9,077	8,216
0,478	956	9,899	9,823	10,523	8,558	7,967	7,638
0,4785	957	9,624	9,794	10,257	8,714	8,712	7,069
0,479	958	9,19	10,075	10,143	8,573	8,495	7,083
0,4795	959	9,7	9,807	10,602	8,848	9,296	7,353
0,48	960	9,172	9,729	10,967	8,86	9,242	7,295
0,4805	961	9,222	9,958	10,573	8,85	9,33	7,473
0,481	962	8,953	9,932	11,177	8,967	10,082	7,922
0,4815	963	9,372	9,805	10,121	8,646	9,767	6,85
0,482	964	9,301	10,269	10,518	8,842	9,731	7,273
0,4825	965	9,359	10,122	10,666	9,039	10,486	7,426
0,483	966	9,042	10,697	10,366	8,43	10,921	7,121
0,4835	967	9,739	9,902	10,573	8,741	9,603	7,358
0,484	968	9,368	10,649	10,016	8,511	9,173	6,874
0,4845	969	9,496	10,413	10,216	8,558	9,065	7,341
0,485	970	9,433	10,429	10,087	8,571	8,964	7,638
0,4855	971	8,905	10,272	10,242	8,244	9,055	7,436
0,486	972	8,961	10,324	9,417	8,338	8,297	7,774
0,4865	973	9,261	10,318	10,122	9,04	9,035	7,306
0,487	974	9,347	10,006	10,258	8,537	9,126	7,237
0,4875	975	9,29	9,931	10,222	8,154	9,129	6,742
0,488	976	9,337	9,695	10,789	8,823	9,256	6,971
0,4885	977	9,043	9,779	10,491	8,292	9,088	7,247
0,489	978	9,785	9,645	9,772	8,562	8,053	7,4
0,4895	979	9,24	9,656	9,947	8,334	7,418	6,717
0,49	980	9,512	10,113	10,709	8,762	8,729	7,56
0,4905	981	9,983	10,779	10,046	8,173	8,965	7,547
0,491	982	9,773	10,212	9,299	8,467	8,891	7,552
0,4915	983	9,3	10,148	10,324	9,05	9,204	6,946
0,492	984	9,665	9,961	9,314	9,091	9,146	6,717
0,4925	985	9,591	10,407	9,838	9,416	8,948	6,825
0,493	986	9,041	10,576	10,302	9,413	9,602	6,727
0,4935	987	9,81	10,361	10,408	8,792	9,199	7,045
0,494	988	9,18	10,437	10,808	8,858	9,374	7,834
0,4945	989	9,433	10,483	10,418	9,151	9,233	6,512
0,495	990	9,165	10,38	9,424	8,486	8,939	6,557
0,4955	991	8,951	9,635	10,387	8,819	9,297	7,176
0,496	992	9,238	10,013	9,627	8,922	9,171	7,253
0,4965	993	9,472	10,401	9,818	8,984	8,627	7,278
0,497	994	8,935	9,507	10,326	8,376	9,669	6,139
0,4975	995	9,634	9,814	10,096	9,038	8,868	7,037
0,498	996	9,5	9,91	9,898	9,31	8,837	7,301
0,4985	997	10,067	9,601	10,259	9,283	8,862	6,438
0,499	998	9,531	10,091	10,401	8,833	8,889	7,032
0,4995	999	9,618	10,025	9,927	8,959	8,859	7,312
0,5	1000	9,577	9,931	10,393	8,739	8,92	6,312
