# Supplementary material for: Destabilization of EpCAM dimer is associated with increased susceptibility towards cleavage by TACE
Source: PeerJ. 2021 May 21;9:e11484. doi: 10.7717/peerj.11484 (PMC8142927; doi:10.7717/peerj.11484)
Supplement: Supplemental Information 5 — The table contains calculated molecular weights and other characteristics of the main peak in each analyzed sample and BSA standards obtained by OMNISEC RESOLVE+REVEAL system (Malvern Panalytical, UK). [file peerj-09-11484-s005.xlsx]

## Sheet: Summary
	BSA Injection 1	BSA Injection 2	BSA Injection 3	EpEX Injection 1	EpEX Injection 2	TYloopmut Injection 1	TYloopmut Injection 2
RV (mL)	13.52	13.52	13.53	14.7	14.7	15.53	15.54
Mw (g/mol)	66480	66470	66470	53120	52540	28660	28740
Mw/Mn	1	1	1	1.012	1.012	1	1
Frac. of sample (%)	100	100	100	100	100	100	100
Recovery (%)	100	100	100	126.1	127.9	117.3	97.63
RI peak (mV·mL)	435.6	449.8	458.8	433.5	439.6	362.7	302
UV peak (mV·mL)	120	124.5	127.1	174.8	177.1	143.8	120
RALS peak (mV·mL)	84.21	86.89	88.47	66.95	67.17	30.24	25.24
LALS peak (mV·mL)	56.81	58.6	59.63	45.16	45.29	20.48	17.02
DP peak (mV·mL)	4.908	5.418	5.018	3.877	5.101	5.152	3.442
	BSA Injection 1	BSA Injection 2	L264C Injection 1	L24C Injection 2
RV (mL)	14.4	14.39	15.56	15.55
Mw (g/mol)	66611	66447	56190	55962
Mw/Mn	1	1	1.001	1.002
Frac. of sample (%)	100	100	100	100
Recovery (%)	99.26	99.63	96.28	96.72
RI peak (mV·mL)	388.55	390.01	310.31	311.72
UV peak (mV·mL)	116.64	118.47	138.39	138.82
RALS peak (mV·mL)	81.01	81.12	54.62	54.62
LALS peak (mV·mL)	55.44	55.48	37.26	37.25
DP peak (mV·mL)	5.43	4.77	4.13	4.36
