# Supplementary material for: Destabilization of EpCAM dimer is associated with increased susceptibility towards cleavage by TACE
Source: PeerJ. 2021 May 21;9:e11484. doi: 10.7717/peerj.11484 (PMC8142927; doi:10.7717/peerj.11484)
Supplement: Supplemental Information 11 — The table contains raw data used in Figure 3 B and C. The scaling and normalisation calculations are also included. [file peerj-09-11484-s011.xlsx]

## Sheet: List1
	RAW data			SCALED data				NORMALIZED data
samples	blot 1	blot 2	blot 3	blot 1	blot 2	blot 3	average	blot 1	blot 2	blot 3
EpEX K	131177970	114493787	121148660	1.15112e+08	114493787	1.09492e+08	1.13033e+08	1.01839	1.01293	0.968679
EpEX + TACE-EX 4h	62311811	71826183	71125760	5.468e+07	71826183	6.42823e+07		0.483754	0.635447	0.568706
EpEX + TACE-EX 16h	58067370	58029149	60951825	5.09554e+07	58029149	5.50873e+07		0.450803	0.513385	0.487358
TYloopmut K	81023550	79548612	86707872	7.10999e+07	79548612	7.83652e+07	7.63379e+07	0.931384	1.04206	1.02656
TYloopmut + TACE-EX 4h	7197806	4630974	7684239	6.31623e+06	4630974	6.94489e+06		0.0827404	0.0606642	0.0909756
TYloopmut +TACE-EX 16h	3626543	1420860	2216613	3.18237e+06	1420860	2.00334e+06		0.0416879	0.0186128	0.026243
L264C K	80438644	67177484	84153780	7.05867e+07	67177484	7.60568e+07	7.12737e+07	0.990361	0.942529	1.06711
L264C + TACE-EX 4h	73476603	60494896	84879135	6.44773e+07	60494896	7.67124e+07		0.904645	0.848769	1.07631
L264C + TACE-EX 16h	78716938	64497720	78328940	6.90758e+07	64497720	7.07924e+07		0.969164	0.904931	0.993248
initial samples	RAW data
EpEX	122879360	105325973	118838120
Tyloopmut	92758013	89610497	90059736
L264C	81933775	66188708	80026560
sum	297571148	261125178	288924416
scaling factor	1.13957	1	1.10646
